# Supplementary material for: Tunturi virus isolates and metagenome-assembled viral genomes provide insights into the virome of Acidobacteriota in Arctic tundra soils
Source: Microbiome. 2025 Mar 20;13:79. doi: 10.1186/s40168-025-02053-6 (PMC11924767; doi:10.1186/s40168-025-02053-6)
Supplement: Supplementary file 2 — Supplementary Material 1. Figure S1. Similarities between the genomes of Tunturi 1-5 viruses and UViGs retrieved from the IMG/VR database. UViGs IDs are labeled skipping the “IMGVR_UViG_” prefix, for more information about UViGs, see Table S4. Ribbons are colored by % identity (see the key). Minimum and maximum % identities: (A) 64.71 and 100.00, (B) 64.96 and 100.00, (C) 65.11 and 95.83, (D) 64.79 and 90.32, (E) 64.69 and 79.45. Orientation is clockwise for all sequences. Figure S2. Distribution of the Tunturi 1-5 isolates across the 22 Kilpisjärvi meadow and fen metagenomes shown as (A) the percentage of reads mapped to their CDSs and (B) the percentage of detected CDSs per virus. Figure S3. Relative abundance of different taxonomic groups assigned to Kilpisjärvi vOTUs. Figure S4. PCoA of (A) Kilpisjärvi vOTUs (n=1881) and (B) Acidobacteriota-associated vOTUs (n=125) in 22 Kilpisjärvi meadow and fen metagenomes. Convex hulls show actual spread of points. The minimum 50% horizontal coverage was applied. The R2 and p-values were obtained separately for each variable. Figure S5. High-quality (96-100% complete) vOTUs assigned to Acidobacteriota. (A) Genomes with ORFs shown as arrows and colored according to the functional categories (see the color key). (B) Distribution of ORFs according to the functional categories, same color key as in (A). Figure S6. Putative acidobacterial proviruses identified in this study and related vOTUs reported in Emerson et al. 2018 (PMID: 30013236), Candidatus Koribacter versatilis provirus reported in Eichorst et al. 2018 (PMID: 29327410), and NCBI references. ORFs are shown as arrows and similarities between genomes (BLASTn) are in shades of gray (direct) or purple (invert). RC, reverse complement. Figure S7. VConTACT2 viral cluster comprising the isolate Tunturi 3, o12215_NODE_6138 (this study) and three vOTUs reported in Emerson et al. 2018 (PMID: 30013236). Similarities between the genomes (BLASTn) are shown with the shades of gray ( [file 40168_2025_2053_MOESM1_ESM.zip › Supplementary_tables_ESM.xlsx]

## Sheet: S1. Samples
Table S1. Soil samples used in this study.
Sample	Layer	Site	Location, UTM (Universal Transverse Mercator)		Ecosystem	Sampling time	Reference
			point_x	point_y			(PUBMED ID)
Used for metagenomic analyses:
o12204	organic	12204	254950.2125	7673256.581	Meadow	2017	Pessi et al. 2022 (35690846)
m12205	mineral	12205	254999.3979	7673258.583	Meadow	2017
o12205	organic
m12206	mineral	12206	255005.2506	7673303.976	Meadow	2017
o12206	organic
o12207	organic	12207	255083.5068	7673280.736	Fen	2018
m12208	mineral	12208	255146.1162	7673277.016	Fen	2018
o12208	organic
m12209	mineral	12209	255010.1614	7673349.576	Fen	2018
o12209	organic
o12210	organic	12210	255050.253	7673420.682	Fen	2018
m12211	mineral	12211	254972.9804	7673502.256	Fen	2018
o12211	organic
o12212	organic	12212	254906.9209	7673522.253	Fen	2018
m12214	mineral	12214	254841.9604	7673638.369	Fen	2018
o12214	organic
o12215	organic	12215	254856.3094	7674021.269	Meadow	2017
o12216	organic	12216	254830.1261	7674094.563	Fen	2018
o12217	organic	12217	254802.6288	7674151.616	Fen	2018
o12218	organic	12218	254793.9863	7674238.956	Meadow	2017
o12220	organic	12220	254745.8507	7674356.186	Meadow	2017
o12221	organic	12221	254712.6559	7674442.974	Fen	2018
Used for virus isolation:
181	organic	181	253249.8826	7673653.204	Meadow	2021	This study
12217	organic	12217	254802.6288	7674151.616	Fen
12222	organic	12222	254505.2602	7674354.768	Meadow

## Sheet: S2. Strains
Table S2. Acidobacteriota strains used in this study.
Strain code	Species	Reference (PUBMED ID)
X5P2	Tunturiibacter psychrotolerans	Messyasz et al. 2024 (38775217)
X4BP1	Tunturiibacter psychrotolerans
M8UP27	Tunturiibacter empetritectus
M8UP15	Tunturiibacter gelidoferens
M8UP28	Tunturiibacter gelidoferens
M8UP30	Tunturiibacter gelidoferens
M8US30	Tunturiibacter empetritectus
MP5ACTX2	Granulicella arctica	Männistö et al. 2012 (22058325)
MP5ACTX8	Granulicella mallensis
S6CTX5A	Granulicella sapmiensis
M8UP14	Granulicella sp.	Provided by Minna Männistö, LUKE
M8UP17	Granulicella sp.
MP8S7	Acidicapsa sp.
MP8S9	Granulicella sp.
X5P3	Granulicella sp.
J1BCC14	Terriglobus sp.
J1AC2	Granulicella sp.
J1BCC30	Granulicella sp.

## Sheet: S3. Tunturi 1-5 ORFs
Table S3. Tunturi 1-5 genome annotations.
Virus	Gene product (gp)	Start	End	Strand	PHROG hit (based on Phold)	Functional category	Function	Annotation method	Phold: tophit_protein
Tunturi 1	Tunturi_1_gp1	1	2172	+	5989	head and packaging	terminase large subunit	Phold (foldseek), HHPred (100% probability), DRAM-v	envhog_protein268987
	Tunturi_1_gp2	2206	2727	+	No_PHROG	unknown function	hypothetical protein	none
	Tunturi_1_gp3	2731	4920	+	156	head and packaging	portal protein	Phold (foldseek)	envhog_protein669831
	Tunturi_1_gp4	5009	5605	+	3377	DNA, RNA and nucleotide metabolism	HNH endonuclease	Phold (foldseek), DRAM-v	envhog_protein110133
	Tunturi_1_gp5	5821	5952	+	No_PHROG	unknown function	hypothetical protein	none
	Tunturi_1_gp6	5959	6210	+	No_PHROG	unknown function	hypothetical protein	none
	Tunturi_1_gp7	6292	7047	+	No_PHROG	unknown function	hypothetical protein	none
	Tunturi_1_gp8	7072	8265	+	9953	head and packaging	major head protein	Phold (foldseek)	envhog_protein1737342
	Tunturi_1_gp9	8322	8960	+	673	head and packaging	head scaffolding protein	Phold (foldseek)	envhog_protein2080012
	Tunturi_1_gp10	8975	9301	+	No_PHROG	unknown function	hypothetical protein	none
	Tunturi_1_gp11	9370	10362	+	24607	tail	tail protein	Phold (foldseek)	envhog_protein1868738
	Tunturi_1_gp12	10371	13943	+	No_PHROG	unknown function	hypothetical protein	none
	Tunturi_1_gp13	13940	15967	+	No_PHROG	unknown function	hypothetical protein	none
	Tunturi_1_gp14	15931	18690	+	7458	tail	tail spike protein	Phold (foldseek)	envhog_protein515379
	Tunturi_1_gp15	18687	19028	+	No_PHROG	unknown function	hypothetical protein	none
	Tunturi_1_gp16	19025	19474	+	No_PHROG	unknown function	hypothetical protein	none
	Tunturi_1_gp17	19474	23028	+	36353	head and packaging	virion structural protein	Phold (foldseek)	envhog_protein375060_1
	Tunturi_1_gp18	23055	23189	+	No_PHROG	unknown function	hypothetical protein	none
	Tunturi_1_gp19	23770	23186	-	No_PHROG	unknown function	hypothetical protein	none
	Tunturi_1_gp20	23847	24203	+	No_PHROG	unknown function	hypothetical protein	none
	Tunturi_1_gp21	24200	24619	+	33083	lysis	endolysin	Phold (foldseek), DRAM-v	envhog_protein1068069
	Tunturi_1_gp22	24623	24979	+	No_PHROG	unknown function	hypothetical protein	none
	Tunturi_1_gp23	24979	25122	+	No_PHROG	unknown function	hypothetical protein	none
	Tunturi_1_gp24	25291	25539	+	No_PHROG	unknown function	hypothetical protein	none
	Tunturi_1_gp25	25539	25742	+	16160	unknown function	hypothetical protein	Phold (foldseek)	protein514301
	Tunturi_1_gp26	25739	25849	+	No_PHROG	unknown function	hypothetical protein	none
	Tunturi_1_gp27	25846	25947	+	No_PHROG	unknown function	hypothetical protein	none
	Tunturi_1_gp28	25944	26099	+	No_PHROG	unknown function	hypothetical protein	none
	Tunturi_1_gp29	26617	26096	-	99	DNA, RNA and nucleotide metabolism	HNH endonuclease	Phold (foldseek), DRAM-v	envhog_protein1006571
	Tunturi_1_gp30	26734	28077	+	399	head and packaging	structural protein	Phold (foldseek)	envhog_protein1876296
	Tunturi_1_gp31	28093	32016	+	3287	head and packaging	virion structural protein	Phold (foldseek)	envhog_protein1881416_1
	Tunturi_1_gp32	32017	32313	+	No_PHROG	unknown function	hypothetical protein	none
	Tunturi_1_gp33	32462	32836	+	17885	tail	tail fiber protein	Phold (foldseek)	envhog_protein125770
	Tunturi_1_gp34	32875	33216	+	1249	other	acetyltransferase	Phold (foldseek)	envhog_protein724603
	Tunturi_1_gp35	33217	33717	+	No_PHROG	unknown function	hypothetical protein	none
	Tunturi_1_gp36	33723	35930	+	2013	tail	lytic tail protein	Phold (foldseek)	envhog_protein660757
	Tunturi_1_gp37	35930	37339	+	No_PHROG	unknown function	hypothetical protein	none
	Tunturi_1_gp38	37336	38187	+	1218	DNA, RNA and nucleotide metabolism	exonuclease	Phold (foldseek)	envhog_protein1044933
	Tunturi_1_gp39	38165	38371	+	2340	DNA, RNA and nucleotide metabolism	endonuclease	Phold (foldseek)	envhog_protein1477992
	Tunturi_1_gp40	38590	38354	-	No_PHROG	unknown function	hypothetical protein	none
	Tunturi_1_gp41	39149	38652	-	341	tail	major tail protein	Phold (foldseek)	envhog_protein2032139
	Tunturi_1_gp42	39529	39173	-	No_PHROG	unknown function	hypothetical protein	none
	Tunturi_1_gp43	39912	39529	-	No_PHROG	unknown function	hypothetical protein	none
	Tunturi_1_gp44	40231	39968	-	No_PHROG	unknown function	hypothetical protein	none
	Tunturi_1_gp45	40439	40242	-	No_PHROG	unknown function	hypothetical protein	none
	Tunturi_1_gp46	40907	40494	-	3055	DNA, RNA and nucleotide metabolism	RusA-like Holliday junction resolvase	Phold (foldseek), DRAM-v	envhog_protein669658
	Tunturi_1_gp47	41178	40894	-	7370	DNA, RNA and nucleotide metabolism	HNH endonuclease	Phold (foldseek)	envhog_protein356292
	Tunturi_1_gp48	41372	41175	-	No_PHROG	unknown function	hypothetical protein	none
	Tunturi_1_gp49	41670	41353	-	No_PHROG	unknown function	hypothetical protein	none
	Tunturi_1_gp50	42664	41693	-	No_PHROG	other	DNA methyltransferase	DRAM-v
	Tunturi_1_gp51	43444	42752	-	17202	unknown function	hypothetical protein	Phold (foldseek)	protein40022
	Tunturi_1_gp52	43574	43431	-	No_PHROG	unknown function	hypothetical protein	none
	Tunturi_1_gp53	43897	43571	-	No_PHROG	unknown function	hypothetical protein	none
	Tunturi_1_gp54	44324	43929	-	9474	DNA, RNA and nucleotide metabolism	replication initiation protein	Phold (foldseek)	envhog_protein1193335
	Tunturi_1_gp55	44771	44328	-	2340	DNA, RNA and nucleotide metabolism	endonuclease	Phold (foldseek), DRAM-v	envhog_protein1100478
	Tunturi_1_gp56	45457	44936	-	378	DNA, RNA and nucleotide metabolism	single strand DNA binding protein	Phold (foldseek)	envhog_protein1572942
	Tunturi_1_gp57	46354	45458	-	124	DNA, RNA and nucleotide metabolism	Sak4-like ssDNA annealing protein	Phold (foldseek), DRAM-v	envhog_protein191867
	Tunturi_1_gp58	46565	46365	-	No_PHROG	unknown function	hypothetical protein	none
	Tunturi_1_gp59	47589	46555	-	1218	DNA, RNA and nucleotide metabolism	exonuclease	Phold (foldseek)	envhog_protein124544
	Tunturi_1_gp60	47792	47586	-	No_PHROG	unknown function	hypothetical protein	none
	Tunturi_1_gp61	47925	47785	-	No_PHROG	unknown function	hypothetical protein	none
	Tunturi_1_gp62	48308	48066	-	No_PHROG	unknown function	hypothetical protein	none
	Tunturi_1_gp63	48504	48292	-	No_PHROG	unknown function	hypothetical protein	none
	Tunturi_1_gp64	48845	48501	-	No_PHROG	unknown function	hypothetical protein	none
	Tunturi_1_gp65	48982	48848	-	No_PHROG	unknown function	hypothetical protein	none
	Tunturi_1_gp66	49390	48983	-	No_PHROG	unknown function	hypothetical protein	none
	Tunturi_1_gp67	50459	49377	-	No_PHROG	unknown function	hypothetical protein	none
	Tunturi_1_gp68	50806	50456	-	No_PHROG	unknown function	hypothetical protein	none
	Tunturi_1_gp69	51350	50784	-	No_PHROG	unknown function	hypothetical protein	none
	Tunturi_1_gp70	51549	51337	-	No_PHROG	unknown function	hypothetical protein	none
	Tunturi_1_gp71	51935	51531	-	No_PHROG	unknown function	hypothetical protein	none
	Tunturi_1_gp72	52178	52011	-	No_PHROG	unknown function	hypothetical protein	none
	Tunturi_1_gp73	52738	52532	-	No_PHROG	unknown function	hypothetical protein	none
	Tunturi_1_gp74	52895	52731	-	No_PHROG	unknown function	hypothetical protein	none
	Tunturi_1_gp75	53089	52892	-	No_PHROG	unknown function	hypothetical protein	none
	Tunturi_1_gp76	53205	53086	-	No_PHROG	unknown function	hypothetical protein	none
	Tunturi_1_gp77	53369	53250	-	No_PHROG	unknown function	hypothetical protein	none
	Tunturi_1_gp78	54946	53744	-	15881	tail	tail protein	Phold (foldseek)	envhog_protein526939
	Tunturi_1_gp79	55121	54936	-	No_PHROG	unknown function	hypothetical protein	none
	Tunturi_1_gp80	55303	55199	-	No_PHROG	unknown function	hypothetical protein	none
	Tunturi_1_gp81	55479	55300	-	No_PHROG	unknown function	hypothetical protein	none
	Tunturi_1_gp82	55646	55476	-	No_PHROG	unknown function	hypothetical protein	none
	Tunturi_1_gp83	55912	55691	-	No_PHROG	unknown function	hypothetical protein	none
	Tunturi_1_gp84	56675	55983	-	56	other	DNA methyltransferase	Phold (foldseek)	efam_protein156376
	Tunturi_1_gp85	57094	56762	-	No_PHROG	unknown function	hypothetical protein	none
	Tunturi_1_gp86	57319	57122	-	No_PHROG	unknown function	hypothetical protein	none
	Tunturi_1_gp87	57507	57316	-	No_PHROG	unknown function	hypothetical protein	none
	Tunturi_1_gp88	57785	57504	-	No_PHROG	unknown function	hypothetical protein	none
	Tunturi_1_gp89	57895	57782	-	No_PHROG	unknown function	hypothetical protein	none
	Tunturi_1_gp90	58089	57886	-	No_PHROG	unknown function	hypothetical protein	none
	Tunturi_1_gp91	58323	58123	-	No_PHROG	unknown function	hypothetical protein	none
	Tunturi_1_gp92	58545	58354	-	No_PHROG	unknown function	hypothetical protein	none
	Tunturi_1_gp93	59040	59264	+	No_PHROG	unknown function	hypothetical protein	none
	Tunturi_1_gp94	59252	59422	+	No_PHROG	unknown function	hypothetical protein	none
	Tunturi_1_gp95	59419	59709	+	No_PHROG	unknown function	hypothetical protein	none
	Tunturi_1_gp96	59706	59921	+	No_PHROG	unknown function	hypothetical protein	none
	Tunturi_1_gp97	59906	60217	+	No_PHROG	unknown function	hypothetical protein	none
	Tunturi_1_gp98	60242	60685	+	No_PHROG	unknown function	hypothetical protein	none
	Tunturi_1_gp99	60691	60891	+	No_PHROG	unknown function	hypothetical protein	none
	Tunturi_1_gp100	60896	61234	+	No_PHROG	unknown function	hypothetical protein	none
	Tunturi_1_gp101	61234	61449	+	No_PHROG	unknown function	hypothetical protein	none
	Tunturi_1_gp102	61449	61772	+	No_PHROG	unknown function	hypothetical protein	none
	Tunturi_1_gp103	61769	62239	+	2259	DNA, RNA and nucleotide metabolism	Rnase H	Phold (foldseek), DRAM-v	envhog_protein269608
	Tunturi_1_gp104	62226	62456	+	No_PHROG	unknown function	hypothetical protein	none
	Tunturi_1_gp105	62446	63027	+	No_PHROG	unknown function	hypothetical protein	none
	Tunturi_1_gp106	63027	1	+	No_PHROG	unknown function	hypothetical protein	none
Tunturi 2	Tunturi_2_gp1	1	2172	+	5989	head and packaging	terminase large subunit	Phold (foldseek), HHPred (100% probability), DRAM-v	envhog_protein268987
	Tunturi_2_gp2	2206	2727	+	No_PHROG	unknown function	hypothetical protein	none
	Tunturi_2_gp3	2731	4920	+	156	head and packaging	portal protein	Phold (foldseek)	envhog_protein669831
	Tunturi_2_gp4	5077	4826	-	No_PHROG	unknown function	hypothetical protein	none
	Tunturi_2_gp5	5252	5383	+	No_PHROG	unknown function	hypothetical protein	none
	Tunturi_2_gp6	5390	5641	+	No_PHROG	unknown function	hypothetical protein	none
	Tunturi_2_gp7	5723	6478	+	No_PHROG	unknown function	hypothetical protein	none
	Tunturi_2_gp8	6503	7696	+	9953	head and packaging	major head protein	Phold (foldseek)	envhog_protein1737342
	Tunturi_2_gp9	7753	8391	+	673	head and packaging	head scaffolding protein	Phold (foldseek)	envhog_protein2048543
	Tunturi_2_gp10	8406	8732	+	No_PHROG	unknown function	hypothetical protein	none
	Tunturi_2_gp11	8801	9793	+	24607	tail	tail protein	Phold (foldseek)	envhog_protein1868738
	Tunturi_2_gp12	9802	13374	+	No_PHROG	unknown function	hypothetical protein	none
	Tunturi_2_gp13	13371	15398	+	8443	tail	tail fiber protein	Phold (foldseek)	envhog_protein327700
	Tunturi_2_gp14	15362	18118	+	32881	moron, auxiliary metabolic gene and host takeover	pectin lyase activity	Phold (foldseek)	envhog_protein1248245
	Tunturi_2_gp15	18115	18456	+	No_PHROG	unknown function	hypothetical protein	none
	Tunturi_2_gp16	18453	18902	+	No_PHROG	unknown function	hypothetical protein	none
	Tunturi_2_gp17	18902	22744	+	36353	head and packaging	virion structural protein	Phold (foldseek)	envhog_protein397019
	Tunturi_2_gp18	22771	22905	+	No_PHROG	unknown function	hypothetical protein	none
	Tunturi_2_gp19	23486	22902	-	No_PHROG	unknown function	hypothetical protein	none
	Tunturi_2_gp20	23563	23919	+	No_PHROG	unknown function	hypothetical protein	none
	Tunturi_2_gp21	23916	24335	+	33083	lysis	endolysin	Phold (foldseek), DRAM-v	envhog_protein1068069
	Tunturi_2_gp22	24339	24695	+	No_PHROG	unknown function	hypothetical protein	none
	Tunturi_2_gp23	24695	24838	+	No_PHROG	unknown function	hypothetical protein	none
	Tunturi_2_gp24	24840	25010	+	No_PHROG	unknown function	hypothetical protein	none
	Tunturi_2_gp25	25007	25255	+	No_PHROG	unknown function	hypothetical protein	none
	Tunturi_2_gp26	25255	25458	+	16160	unknown function	hypothetical protein	Phold (foldseek)	protein514301
	Tunturi_2_gp27	25455	25565	+	No_PHROG	unknown function	hypothetical protein	none
	Tunturi_2_gp28	25562	25663	+	No_PHROG	unknown function	hypothetical protein	none
	Tunturi_2_gp29	25660	25815	+	No_PHROG	unknown function	hypothetical protein	none
	Tunturi_2_gp30	26333	25812	-	99	DNA, RNA and nucleotide metabolism	HNH endonuclease	Phold (foldseek), DRAM-v	envhog_protein1006571
	Tunturi_2_gp31	26450	27793	+	399	head and packaging	structural protein	Phold (foldseek)	envhog_protein1876296
	Tunturi_2_gp32	27809	31732	+	3287	head and packaging	virion structural protein	Phold (foldseek)	envhog_protein1881416_1
	Tunturi_2_gp33	31733	32029	+	No_PHROG	unknown function	hypothetical protein	none
	Tunturi_2_gp34	32178	32552	+	17885	tail	tail fiber protein	Phold (foldseek)	envhog_protein125770
	Tunturi_2_gp35	32591	32932	+	1249	other	acetyltransferase	Phold (foldseek)	envhog_protein724603
	Tunturi_2_gp36	32933	33433	+	No_PHROG	unknown function	hypothetical protein	none
	Tunturi_2_gp37	33439	35622	+	2013	tail	lytic tail protein	Phold (foldseek)	envhog_protein799540
	Tunturi_2_gp38	35622	37031	+	No_PHROG	unknown function	hypothetical protein	none
	Tunturi_2_gp39	37028	37879	+	69	DNA, RNA and nucleotide metabolism	exonuclease	Phold (foldseek)	envhog_protein1503836
	Tunturi_2_gp40	37857	38063	+	2340	DNA, RNA and nucleotide metabolism	endonuclease	Phold (foldseek)	envhog_protein1477992
	Tunturi_2_gp41	38282	38046	-	No_PHROG	unknown function	hypothetical protein	none
	Tunturi_2_gp42	38842	38345	-	341	tail	major tail protein	Phold (foldseek)	envhog_protein2032139
	Tunturi_2_gp43	39222	38866	-	No_PHROG	unknown function	hypothetical protein	none
	Tunturi_2_gp44	39605	39222	-	No_PHROG	unknown function	hypothetical protein	none
	Tunturi_2_gp45	39924	39661	-	No_PHROG	unknown function	hypothetical protein	none
	Tunturi_2_gp46	40132	39935	-	No_PHROG	unknown function	hypothetical protein	none
	Tunturi_2_gp47	40789	40187	-	3055	DNA, RNA and nucleotide metabolism	RusA-like Holliday junction resolvase	Phold (foldseek), DRAM-v	envhog_protein669658
	Tunturi_2_gp48	41065	40868	-	No_PHROG	unknown function	hypothetical protein	none
	Tunturi_2_gp49	41363	41046	-	No_PHROG	unknown function	hypothetical protein	none
	Tunturi_2_gp50	41995	41360	-	17202	unknown function	hypothetical protein	Phold (foldseek)	protein40022
	Tunturi_2_gp51	42188	42045	-	No_PHROG	unknown function	hypothetical protein	none
	Tunturi_2_gp52	42649	42185	-	2289	DNA, RNA and nucleotide metabolism	helicase loader	Phold (foldseek)	envhog_protein1249700
	Tunturi_2_gp53	43624	43103	-	378	DNA, RNA and nucleotide metabolism	single strand DNA binding protein	Phold (foldseek)	envhog_protein1572942
	Tunturi_2_gp54	44521	43625	-	124	DNA, RNA and nucleotide metabolism	Sak4-like ssDNA annealing protein	Phold (foldseek), DRAM-v	envhog_protein191867
	Tunturi_2_gp55	44733	44533	-	No_PHROG	unknown function	hypothetical protein	none
	Tunturi_2_gp56	45760	44723	-	1218	DNA, RNA and nucleotide metabolism	exonuclease	Phold (foldseek)	envhog_protein124544
	Tunturi_2_gp57	45893	45753	-	No_PHROG	unknown function	hypothetical protein	none
	Tunturi_2_gp58	46655	45912	-	424	moron, auxiliary metabolic gene and host takeover	phosphoadenosine phosphosulfate reductase	Phold (foldseek), DRAM-v	efam_protein335304
	Tunturi_2_gp59	46894	46652	-	No_PHROG	unknown function	hypothetical protein	none
	Tunturi_2_gp60	47090	46878	-	No_PHROG	unknown function	hypothetical protein	none
	Tunturi_2_gp61	47431	47087	-	No_PHROG	unknown function	hypothetical protein	none
	Tunturi_2_gp62	47568	47434	-	No_PHROG	unknown function	hypothetical protein	none
	Tunturi_2_gp63	48078	47569	-	No_PHROG	unknown function	hypothetical protein	none
	Tunturi_2_gp64	48773	48075	-	No_PHROG	unknown function	hypothetical protein	none
	Tunturi_2_gp65	48922	48752	-	No_PHROG	unknown function	hypothetical protein	none
	Tunturi_2_gp66	49692	48919	-	No_PHROG	unknown function	hypothetical protein	none
	Tunturi_2_gp67	50203	49670	-	No_PHROG	unknown function	hypothetical protein	none
	Tunturi_2_gp68	50498	50193	-	No_PHROG	unknown function	hypothetical protein	none
	Tunturi_2_gp69	51177	50485	-	No_PHROG	unknown function	hypothetical protein	none
	Tunturi_2_gp70	51454	51227	-	No_PHROG	unknown function	hypothetical protein	none
	Tunturi_2_gp71	51653	51486	-	No_PHROG	unknown function	hypothetical protein	none
	Tunturi_2_gp72	52242	51949	-	No_PHROG	unknown function	hypothetical protein	none
	Tunturi_2_gp73	52507	52253	-	No_PHROG	unknown function	hypothetical protein	none
	Tunturi_2_gp74	52650	52504	-	No_PHROG	unknown function	hypothetical protein	none
	Tunturi_2_gp75	52844	52647	-	No_PHROG	unknown function	hypothetical protein	none
	Tunturi_2_gp76	52960	52841	-	No_PHROG	unknown function	hypothetical protein	none
	Tunturi_2_gp77	53465	52977	-	4578	DNA, RNA and nucleotide metabolism	HNH endonuclease	Phold (foldseek), DRAM-v	envhog_protein95092
	Tunturi_2_gp78	53634	53515	-	No_PHROG	unknown function	hypothetical protein	none
	Tunturi_2_gp79	55208	54009	-	15881	tail	tail protein	Phold (foldseek)	envhog_protein526939
	Tunturi_2_gp80	55383	55198	-	No_PHROG	unknown function	hypothetical protein	none
	Tunturi_2_gp81	55565	55461	-	No_PHROG	unknown function	hypothetical protein	none
	Tunturi_2_gp82	55741	55562	-	No_PHROG	unknown function	hypothetical protein	none
	Tunturi_2_gp83	55908	55738	-	No_PHROG	unknown function	hypothetical protein	none
	Tunturi_2_gp84	56174	55953	-	No_PHROG	unknown function	hypothetical protein	none
	Tunturi_2_gp85	56979	56245	-	56	other	DNA methyltransferase	Phold (foldseek)	efam_protein156376
	Tunturi_2_gp86	57221	57024	-	No_PHROG	unknown function	hypothetical protein	none
	Tunturi_2_gp87	57409	57218	-	No_PHROG	unknown function	hypothetical protein	none
	Tunturi_2_gp88	57687	57406	-	No_PHROG	unknown function	hypothetical protein	none
	Tunturi_2_gp89	57797	57684	-	No_PHROG	unknown function	hypothetical protein	none
	Tunturi_2_gp90	57991	57788	-	No_PHROG	unknown function	hypothetical protein	none
	Tunturi_2_gp91	58225	58025	-	No_PHROG	unknown function	hypothetical protein	none
	Tunturi_2_gp92	58395	58258	-	No_PHROG	unknown function	hypothetical protein	none
	Tunturi_2_gp93	58542	58970	+	559	DNA, RNA and nucleotide metabolism	HNH endonuclease	Phold (foldseek)	envhog_protein2187960
	Tunturi_2_gp94	59000	59155	+	No_PHROG	unknown function	hypothetical protein	none
	Tunturi_2_gp95	59306	59530	+	No_PHROG	unknown function	hypothetical protein	none
	Tunturi_2_gp96	59518	59688	+	No_PHROG	unknown function	hypothetical protein	none
	Tunturi_2_gp97	59685	60026	+	No_PHROG	unknown function	hypothetical protein	none
	Tunturi_2_gp98	60023	60241	+	No_PHROG	unknown function	hypothetical protein	none
	Tunturi_2_gp99	60226	60537	+	No_PHROG	unknown function	hypothetical protein	none
	Tunturi_2_gp100	60562	61005	+	No_PHROG	unknown function	hypothetical protein	none
	Tunturi_2_gp101	61011	61211	+	No_PHROG	unknown function	hypothetical protein	none
	Tunturi_2_gp102	61216	61557	+	No_PHROG	unknown function	hypothetical protein	none
	Tunturi_2_gp103	61557	61880	+	No_PHROG	unknown function	hypothetical protein	none
	Tunturi_2_gp104	61877	62347	+	2259	DNA, RNA and nucleotide metabolism	Rnase H	Phold (foldseek), DRAM-v	envhog_protein269608
	Tunturi_2_gp105	62334	62564	+	No_PHROG	unknown function	hypothetical protein	none
	Tunturi_2_gp106	62554	63135	+	No_PHROG	unknown function	hypothetical protein	none
	Tunturi_2_gp107	63135	1	+	No_PHROG	unknown function	hypothetical protein	none
Tunturi 3	Tunturi_3_gp1	1	2061	+	38	head and packaging	terminase large subunit	Phold (foldseek), DRAM-v	envhog_protein491341
	Tunturi_3_gp2	2073	4205	+	1216	head and packaging	portal protein	Phold (foldseek), HHPred (100% probability)	envhog_protein1428469
	Tunturi_3_gp3	4422	4796	+	No_PHROG	unknown function	hypothetical protein	none
	Tunturi_3_gp4	4786	5817	+	No_PHROG	unknown function	hypothetical protein	none
	Tunturi_3_gp5	5821	6246	+	1249	other	acetyltransferase	Phold (foldseek), DRAM-v	envhog_protein212242
	Tunturi_3_gp6	6469	7500	+	1357	head and packaging	major head protein	Phold (foldseek)	envhog_protein1527700
	Tunturi_3_gp7	7573	8511	+	9851	tail	tail fiber protein	Phold (foldseek)	envhog_protein972958_2
	Tunturi_3_gp8	8550	8834	+	No_PHROG	unknown function	hypothetical protein	none
	Tunturi_3_gp9	9051	9527	+	No_PHROG	unknown function	hypothetical protein	none
	Tunturi_3_gp10	9543	10208	+	No_PHROG	unknown function	hypothetical protein	none
	Tunturi_3_gp11	10225	10893	+	No_PHROG	unknown function	hypothetical protein	none
	Tunturi_3_gp12	10964	12079	+	399	head and packaging	structural protein	Phold (foldseek)	envhog_protein927204
	Tunturi_3_gp13	12089	13003	+	10775	tail	tail protein	Phold (foldseek)	envhog_protein253719
	Tunturi_3_gp14	13003	13290	+	No_PHROG	unknown function	hypothetical protein	none
	Tunturi_3_gp15	13298	14779	+	7049	tail	tail fiber protein	Phold (foldseek)	envhog_protein1002973
	Tunturi_3_gp16	14798	15538	+	No_PHROG	unknown function	hypothetical protein	none
	Tunturi_3_gp17	15549	15683	+	No_PHROG	unknown function	hypothetical protein	none
	Tunturi_3_gp18	15693	18173	+	5073	tail	tail fiber protein	Phold (foldseek)	envhog_protein271436_1
	Tunturi_3_gp19	18182	21592	+	20658	head and packaging	head decoration	Phold (foldseek)	envhog_protein114630
	Tunturi_3_gp20	21600	22304	+	17587	tail	tail fiber protein	Phold (foldseek)	envhog_protein1869017
	Tunturi_3_gp21	22304	23095	+	19976	tail	tail assembly protein	Phold (foldseek)	envhog_protein1321165
	Tunturi_3_gp22	23103	23501	+	1249	other	acetyltransferase	Phold (foldseek)	envhog_protein937997
	Tunturi_3_gp23	23531	24262	+	No_PHROG	unknown function	hypothetical protein	none
	Tunturi_3_gp24	24270	26663	+	14342	tail	lytic tail fiber protein	Phold (foldseek)	envhog_protein690197
	Tunturi_3_gp25	26674	29886	+	No_PHROG	unknown function	hypothetical protein	none
	Tunturi_3_gp26	29896	30315	+	938	lysis	endolysin	Phold (foldseek)	envhog_protein340854
	Tunturi_3_gp27	30324	30671	+	No_PHROG	unknown function	hypothetical protein	none
	Tunturi_3_gp28	30652	31068	+	No_PHROG	unknown function	hypothetical protein	none
	Tunturi_3_gp29	31139	32497	+	704	DNA, RNA and nucleotide metabolism	DNA repair exonuclease	Phold (foldseek), DRAM-v	envhog_protein1732684
	Tunturi_3_gp30	32512	32775	+	5838	head and packaging	virion structural protein	Phold (foldseek)	efam_protein212536
	Tunturi_3_gp31	33005	33313	+	5033	lysis	endolysin; inhibits RNA polymerase	Phold (foldseek)	efam_protein253240
	Tunturi_3_gp32	33377	33559	+	No_PHROG	unknown function	hypothetical protein	none
	Tunturi_3_gp33	33562	33765	+	No_PHROG	unknown function	hypothetical protein	none
	Tunturi_3_gp34	33819	34586	+	No_PHROG	unknown function	hypothetical protein	none
	Tunturi_3_gp35	34600	36279	+	84	DNA, RNA and nucleotide metabolism	ribonucleoside-diphosphate reductase large subunit	Phold (foldseek), DRAM-v	protein756624
	Tunturi_3_gp36	37052	36384	-	No_PHROG	unknown function	hypothetical protein	none
	Tunturi_3_gp37	37309	37040	-	No_PHROG	unknown function	hypothetical protein	none
	Tunturi_3_gp38	38436	37309	-	2376	other	ATPase	Phold (foldseek), DRAM-v	envhog_protein798451
	Tunturi_3_gp39	38677	38483	-	No_PHROG	unknown function	hypothetical protein	none
	Tunturi_3_gp40	39021	38674	-	229	other	MazG-like pyrophosphatase	Phold (foldseek), DRAM-v	envhog_protein1210012
	Tunturi_3_gp41	39340	39008	-	No_PHROG	unknown function	hypothetical protein	none
	Tunturi_3_gp42	39639	39340	-	No_PHROG	unknown function	hypothetical protein	none
	Tunturi_3_gp43	39797	39636	-	No_PHROG	unknown function	hypothetical protein	none
	Tunturi_3_gp44	40262	39798	-	33083	lysis	endolysin	Phold (foldseek), DRAM-v	envhog_protein1068069
	Tunturi_3_gp45	40994	40437	-	No_PHROG	unknown function	hypothetical protein	none
	Tunturi_3_gp46	41625	40978	-	4786	other	cysteine dioxygenase	Phold (foldseek), DRAM-v	envhog_protein2200014
	Tunturi_3_gp47	41926	41774	-	No_PHROG	unknown function	hypothetical protein	none
	Tunturi_3_gp48	42144	41923	-	No_PHROG	unknown function	hypothetical protein	none
	Tunturi_3_gp49	42649	42137	-	No_PHROG	unknown function	hypothetical protein	none
	Tunturi_3_gp50	42870	42646	-	No_PHROG	unknown function	hypothetical protein	none
	Tunturi_3_gp51	43518	43093	-	No_PHROG	unknown function	hypothetical protein	none
	Tunturi_3_gp52	43818	43570	-	No_PHROG	unknown function	hypothetical protein	none
	Tunturi_3_gp53	44015	43818	-	No_PHROG	unknown function	hypothetical protein	none
	Tunturi_3_gp54	44188	44015	-	No_PHROG	unknown function	hypothetical protein	none
	Tunturi_3_gp55	45075	44188	-	97	other	UvsX-like recombinase	Phold (foldseek), DRAM-v	protein822731
	Tunturi_3_gp56	45946	45203	-	No_PHROG	unknown function	hypothetical protein	none
	Tunturi_3_gp57	46227	45946	-	No_PHROG	unknown function	hypothetical protein	none
	Tunturi_3_gp58	46946	46467	-	307	DNA, RNA and nucleotide metabolism	endonuclease VII	Phold (foldseek), DRAM-v	envhog_protein311765
	Tunturi_3_gp59	47518	46940	-	3297	other	kinase	Phold (foldseek)	envhog_protein142588
	Tunturi_3_gp60	49548	47518	-	239	DNA, RNA and nucleotide metabolism	DNA primase/helicase	Phold (foldseek)	envhog_protein1764733
	Tunturi_3_gp61	49831	49586	-	No_PHROG	unknown function	hypothetical protein	none
	Tunturi_3_gp62	50322	50161	-	No_PHROG	unknown function	hypothetical protein	none
	Tunturi_3_gp63	50696	50319	-	No_PHROG	unknown function	hypothetical protein	none
	Tunturi_3_gp64	52049	50823	-	968	DNA, RNA and nucleotide metabolism	RNA ligase	Phold (foldseek), DRAM-v	envhog_protein1758702
	Tunturi_3_gp65	52277	52107	-	No_PHROG	unknown function	hypothetical protein	none
	Tunturi_3_gp66	52791	52456	-	No_PHROG	unknown function	hypothetical protein	none
	Tunturi_3_gp67	53013	52792	-	No_PHROG	unknown function	hypothetical protein	none
	Tunturi_3_gp68	54629	53010	-	16	DNA, RNA and nucleotide metabolism	DNA helicase	Phold (foldseek), DRAM-v	envhog_protein1643789
	Tunturi_3_gp69	54873	54613	-	No_PHROG	unknown function	hypothetical protein	none
	Tunturi_3_gp70	55556	55248	-	No_PHROG	unknown function	hypothetical protein	none
	Tunturi_3_gp71	56444	55680	-	17202	unknown function	hypothetical protein	Phold (foldseek)	protein40022
	Tunturi_3_gp72	57122	56643	-	1238	moron, auxiliary metabolic gene and host takeover	phosphoheptose isomerase	Phold (foldseek), DRAM-v	envhog_protein937517
	Tunturi_3_gp73	57315	57112	-	No_PHROG	unknown function	hypothetical protein	none
	Tunturi_3_gp74	58462	57272	-	562	tail	RNA ligase and tail fiber protein attachment catalyst	Phold (foldseek), DRAM-v	envhog_protein1276447
	Tunturi_3_gp75	59316	58474	-	1990	DNA, RNA and nucleotide metabolism	Cas4-domain exonuclease	Phold (foldseek)	efam_protein128489
	Tunturi_3_gp76	59550	59395	-	No_PHROG	unknown function	hypothetical protein	none
	Tunturi_3_gp77	60715	59537	-	298	DNA, RNA and nucleotide metabolism	exonuclease	Phold (foldseek), DRAM-v	envhog_protein731117
	Tunturi_3_gp78	61287	60748	-	2030	transcription regulation	transcriptional regulator	Phold (foldseek)	envhog_protein1943320
	Tunturi_3_gp79	61535	61323	-	No_PHROG	unknown function	hypothetical protein	none
	Tunturi_3_gp80	61760	61551	-	No_PHROG	unknown function	hypothetical protein	none
	Tunturi_3_gp81	62004	61774	-	No_PHROG	unknown function	hypothetical protein	none
	Tunturi_3_gp82	62487	62017	-	No_PHROG	unknown function	hypothetical protein	none
	Tunturi_3_gp83	62811	62584	-	No_PHROG	unknown function	hypothetical protein	none
	Tunturi_3_gp84	63359	62811	-	216	integration and excision	integrase	Phold (foldseek), DRAM-v	envhog_protein1841917
	Tunturi_3_gp85	63719	63501	-	No_PHROG	unknown function	hypothetical protein	none
	Tunturi_3_gp86	64066	63716	-	No_PHROG	unknown function	hypothetical protein	none
	Tunturi_3_gp87	64178	64044	-	No_PHROG	unknown function	hypothetical protein	none
	Tunturi_3_gp88	64360	64178	-	No_PHROG	unknown function	hypothetical protein	none
	Tunturi_3_gp89	64653	64369	-	No_PHROG	unknown function	hypothetical protein	none
	Tunturi_3_gp90	65207	64650	-	5470	DNA, RNA and nucleotide metabolism	RNA 2'-phosphotransferase	Phold (foldseek)	envhog_protein88565
	Tunturi_3_gp91	65394	65209	-	No_PHROG	unknown function	hypothetical protein	none
	Tunturi_3_gp92	65806	65426	-	No_PHROG	unknown function	hypothetical protein	none
	Tunturi_3_gp93	66156	65983	-	No_PHROG	unknown function	hypothetical protein	none
	Tunturi_3_gp94	66680	66252	-	No_PHROG	unknown function	hypothetical protein	none
	Tunturi_3_gp95	67287	66754	-	No_PHROG	unknown function	hypothetical protein	none
	Tunturi_3_gp96	68354	67395	-	1314	DNA, RNA and nucleotide metabolism	HNH endonuclease	Phold (foldseek)	efam_protein368241
	Tunturi_3_gp97	68700	68383	-	No_PHROG	unknown function	hypothetical protein	none
	Tunturi_3_gp98	69079	68870	-	No_PHROG	unknown function	hypothetical protein	none
	Tunturi_3_gp99	69392	69063	-	No_PHROG	unknown function	hypothetical protein	none
	Tunturi_3_gp100	69657	69379	-	No_PHROG	unknown function	hypothetical protein	none
	Tunturi_3_gp101	69933	69751	-	No_PHROG	unknown function	hypothetical protein	none
	Tunturi_3_gp102	70377	69973	-	20456	unknown function	hypothetical protein	Phold (foldseek)	protein113915
	Tunturi_3_gp103	72049	70454	-	10401	other	ATPase	Phold (foldseek), DRAM-v	efam_protein368239
	Tunturi_3_gp104	72613	72119	-	No_PHROG	unknown function	hypothetical protein	none
	Tunturi_3_gp105	72870	72661	-	No_PHROG	unknown function	hypothetical protein	none
	Tunturi_3_gp106	73128	72892	-	No_PHROG	unknown function	hypothetical protein	none
	Tunturi_3_gp107	73422	73162	-	No_PHROG	unknown function	hypothetical protein	none
	Tunturi_3_gp108	74042	73674	-	No_PHROG	unknown function	hypothetical protein	none
	Tunturi_3_gp109	74203	74045	-	No_PHROG	unknown function	hypothetical protein	none
	Tunturi_3_gp110	74400	74206	-	No_PHROG	unknown function	hypothetical protein	none
	Tunturi_3_gp111	74998	74402	-	146	head and packaging	portal protein	Phold (foldseek)	efam_protein28335
	Tunturi_3_gp112	75276	74998	-	114	DNA, RNA and nucleotide metabolism	ATP-dependent DNA ligase	Phold (foldseek)	efam_protein34892
	Tunturi_3_gp113	75557	75345	-	No_PHROG	unknown function	hypothetical protein	none
	Tunturi_3_gp114	75828	75634	-	No_PHROG	unknown function	hypothetical protein	none
	Tunturi_3_gp115	76471	75815	-	3754	unknown function	hypothetical protein	Phold (foldseek)	efam_protein65799
	Tunturi_3_gp116	76994	76608	-	4158	unknown function	hypothetical protein	Phold (foldseek)	protein226828
	Tunturi_3_gp117	77239	77069	-	No_PHROG	unknown function	hypothetical protein	none
	Tunturi_3_gp118	77661	77299	-	No_PHROG	unknown function	hypothetical protein	none
	Tunturi_3_gp119	78442	77738	-	4046	unknown function	hypothetical protein	Phold (foldseek)	efam_protein87447
	Tunturi_3_gp120	78676	78524	-	No_PHROG	unknown function	hypothetical protein	none
	Tunturi_3_gp121	80603	80337	-	No_PHROG	unknown function	hypothetical protein	none
	Tunturi_3_gp122	82018	80600	-	No_PHROG	unknown function	hypothetical protein	none
	Tunturi_3_gp123	82303	82028	-	No_PHROG	unknown function	hypothetical protein	none
	Tunturi_3_gp124	82476	82300	-	No_PHROG	unknown function	hypothetical protein	none
	Tunturi_3_gp125	82807	82469	-	3122	other	RF-1 domain peptide chain release factor	Phold (foldseek), DRAM-v	envhog_protein1412273
	Tunturi_3_gp126	83033	82794	-	No_PHROG	unknown function	hypothetical protein	none
	Tunturi_3_gp127	83277	83047	-	No_PHROG	unknown function	hypothetical protein	none
	Tunturi_3_gp128	84048	83380	-	No_PHROG	unknown function	hypothetical protein	none
	Tunturi_3_gp129	84151	84297	+	No_PHROG	unknown function	hypothetical protein	none
	Tunturi_3_gp130	84448	84609	+	No_PHROG	unknown function	hypothetical protein	none
	Tunturi_3_gp131	85495	84677	-	No_PHROG	unknown function	hypothetical protein	none
	Tunturi_3_gp132	86142	85495	-	547	other	phosphoesterase	Phold (foldseek), DRAM-v	envhog_protein981547
	Tunturi_3_gp133	87707	86898	-	200	other	lipoprotein	Phold (foldseek), DRAM-v	envhog_protein1701417
	Tunturi_3_gp134	88661	88419	-	No_PHROG	unknown function	hypothetical protein	none
	Tunturi_3_gp135	88827	88624	-	No_PHROG	unknown function	hypothetical protein	none
	Tunturi_3_gp136	89641	89234	-	1365	unknown function	hypothetical protein	Phold (foldseek)	protein574713
	Tunturi_3_gp137	92415	89641	-	17	DNA, RNA and nucleotide metabolism	DNA polymerase	Phold (foldseek), DRAM-v	envhog_protein277924
	Tunturi_3_gp138	92686	92504	-	No_PHROG	unknown function	hypothetical protein	none
	Tunturi_3_gp139	93131	92673	-	531	DNA, RNA and nucleotide metabolism	Rnase H	Phold (foldseek), DRAM-v	envhog_protein1003911
	Tunturi_3_gp140	93785	94165	+	No_PHROG	unknown function	hypothetical protein	none
	Tunturi_3_gp141	94774	95220	+	30	tail	minor tail protein	Phold (foldseek)	envhog_protein2130011
	Tunturi_3_gp142	95228	95539	+	No_PHROG	unknown function	hypothetical protein	none
	Tunturi_3_gp143	95541	95759	+	No_PHROG	unknown function	hypothetical protein	none
	Tunturi_3_gp144	95856	95984	+	No_PHROG	unknown function	hypothetical protein	none
	Tunturi_3_gp145	96126	96482	+	No_PHROG	unknown function	hypothetical protein	none
	Tunturi_3_gp146	96572	97081	+	32716	other	dual specificity phosphatase	Phold (foldseek)	envhog_protein1714888
	Tunturi_3_gp147	97074	97409	+	No_PHROG	unknown function	hypothetical protein	none
Tunturi 4	Tunturi_4_gp1	1	1440	+	7579	head and packaging	terminase large subunit	Phold (foldseek), HHPred (100% probability), DRAM-v	envhog_protein2044558
	Tunturi_4_gp2	1567	2565	+	14775	moron, auxiliary metabolic gene and host takeover	glycosyltransferase	Phold (foldseek), DRAM-v	envhog_protein327834
	Tunturi_4_gp3	2574	4307	+	145	head and packaging	portal protein	Phold (foldseek), DRAM-v	envhog_protein172705
	Tunturi_4_gp4	4387	5133	+	206	head and packaging	head scaffolding protein	Phold (foldseek)	envhog_protein294257
	Tunturi_4_gp5	5208	6188	+	247	head and packaging	major head protein	Phold (foldseek), DRAM-v	envhog_protein346822
	Tunturi_4_gp6	6273	7151	+	477	connector	head-tail adaptor Ad1	Phold (foldseek)	envhog_protein591333
	Tunturi_4_gp7	7154	7576	+	11591	head and packaging	virion structural protein	Phold (foldseek)	efam_protein194208
	Tunturi_4_gp8	7573	8004	+	176	connector	tail terminator	Phold (foldseek)	envhog_protein1220368
	Tunturi_4_gp9	7997	8722	+	117	tail	major tail protein	Phold (foldseek)	envhog_protein1344387
	Tunturi_4_gp10	8838	9398	+	No_PHROG	unknown function	hypothetical protein	none
	Tunturi_4_gp11	9470	9679	+	No_PHROG	unknown function	hypothetical protein	none
	Tunturi_4_gp12	9679	10356	+	No_PHROG	unknown function	hypothetical protein	none
	Tunturi_4_gp13	10460	14767	+	17300	tail	tail length tape measure protein	Phold (foldseek)	envhog_protein758579_1
	Tunturi_4_gp14	14724	15131	+	No_PHROG	unknown function	hypothetical protein	none
	Tunturi_4_gp15	15159	19118	+	8510	head and packaging	virion structural protein	Phold (foldseek)	envhog_protein137326_1
	Tunturi_4_gp16	19132	21285	+	38009	tail	tail protein	Phold (foldseek)	envhog_protein2141810_1
	Tunturi_4_gp17	21288	21644	+	No_PHROG	unknown function	hypothetical protein	none
	Tunturi_4_gp18	21649	22005	+	No_PHROG	unknown function	hypothetical protein	none
	Tunturi_4_gp19	22007	22480	+	No_PHROG	unknown function	hypothetical protein	none
	Tunturi_4_gp20	22481	22771	+	No_PHROG	unknown function	hypothetical protein	none
	Tunturi_4_gp21	22717	23304	+	No_PHROG	unknown function	hypothetical protein	none
	Tunturi_4_gp22	23419	23775	+	No_PHROG	unknown function	hypothetical protein	none
	Tunturi_4_gp23	23886	24950	+	7339	DNA, RNA and nucleotide metabolism	DNA repair exonuclease	Phold (foldseek)	envhog_protein280607
	Tunturi_4_gp24	24984	25277	+	No_PHROG	unknown function	hypothetical protein	none
	Tunturi_4_gp25	25355	26095	+	139	other	deoxynucleoside monophosphate kinase	Phold (foldseek), DRAM-v	envhog_protein1068171
	Tunturi_4_gp26	26153	26542	+	No_PHROG	unknown function	hypothetical protein	none
	Tunturi_4_gp27	26547	27206	+	No_PHROG	unknown function	hypothetical protein	none
	Tunturi_4_gp28	27191	27457	+	No_PHROG	unknown function	hypothetical protein	none
	Tunturi_4_gp29	27461	27928	+	7	lysis	endolysin	Phold (foldseek), DRAM-v	protein242500
	Tunturi_4_gp30	28421	27984	-	No_PHROG	unknown function	hypothetical protein	none
	Tunturi_4_gp31	28755	28363	-	7930	other	lipoprotein precursor	Phold (foldseek), DRAM-v	envhog_protein1969502
	Tunturi_4_gp32	29086	28784	-	No_PHROG	unknown function	hypothetical protein	none
	Tunturi_4_gp33	29565	29083	-	No_PHROG	unknown function	hypothetical protein	none
	Tunturi_4_gp34	29797	29591	-	No_PHROG	unknown function	hypothetical protein	none
	Tunturi_4_gp35	30153	29821	-	No_PHROG	unknown function	hypothetical protein	none
	Tunturi_4_gp36	31911	30268	-	84	DNA, RNA and nucleotide metabolism	ribonucleoside-diphosphate reductase large subunit	Phold (foldseek), DRAM-v	envhog_protein949637
	Tunturi_4_gp37	32965	31925	-	86	DNA, RNA and nucleotide metabolism	ribonucleoside diphosphate reductase small subunit	Phold (foldseek), DRAM-v	envhog_protein1204099
	Tunturi_4_gp38	34280	33087	-	97	other	UvsX-like recombinase	Phold (foldseek), DRAM-v	protein822769
	Tunturi_4_gp39	34717	34277	-	No_PHROG	unknown function	hypothetical protein	none
	Tunturi_4_gp40	35233	34748	-	No_PHROG	unknown function	hypothetical protein	none
	Tunturi_4_gp41	35615	35223	-	244	DNA, RNA and nucleotide metabolism	RusA-like Holliday junction resolvase	Phold (foldseek), DRAM-v	envhog_protein1731048
	Tunturi_4_gp42	35973	35602	-	No_PHROG	unknown function	hypothetical protein	none
	Tunturi_4_gp43	36229	35963	-	No_PHROG	unknown function	hypothetical protein	none
	Tunturi_4_gp44	38307	36379	-	239	DNA, RNA and nucleotide metabolism	DNA primase/helicase	Phold (foldseek), DRAM-v	envhog_protein1764733
	Tunturi_4_gp45	38763	38476	-	No_PHROG	unknown function	hypothetical protein	none
	Tunturi_4_gp46	40942	39134	-	16	DNA, RNA and nucleotide metabolism	DNA helicase	Phold (foldseek), DRAM-v	envhog_protein241382
	Tunturi_4_gp47	41349	40981	-	13625	unknown function	hypothetical protein	Phold (foldseek)	efam_protein342232
	Tunturi_4_gp48	41938	41396	-	3382	other	methyltransferase	Phold (foldseek), DRAM-v	envhog_protein52430
	Tunturi_4_gp49	42268	41948	-	2214	DNA, RNA and nucleotide metabolism	HNH endonuclease	Phold (foldseek)	envhog_protein1603936
	Tunturi_4_gp50	42990	42271	-	17202	unknown function	hypothetical protein	Phold (foldseek)	protein40022
	Tunturi_4_gp51	43296	43024	-	No_PHROG	unknown function	hypothetical protein	none
	Tunturi_4_gp52	43446	43309	-	No_PHROG	unknown function	hypothetical protein	none
	Tunturi_4_gp53	44293	43946	-	3122	other	RF-1 domain peptide chain release factor	Phold (foldseek), DRAM-v	envhog_protein1412273
	Tunturi_4_gp54	44599	44462	-	No_PHROG	unknown function	hypothetical protein	none
	Tunturi_4_gp55	45406	44966	-	990	other	metal-dependent phosphohydrolase	Phold (foldseek), DRAM-v	envhog_protein1253754
	Tunturi_4_gp56	45432	45659	+	No_PHROG	unknown function	hypothetical protein	none
	Tunturi_4_gp57	46250	45645	-	16766	DNA, RNA and nucleotide metabolism	regulator of chromosome condensation	Phold (foldseek)	envhog_protein1616635
	Tunturi_4_gp58	46593	46336	-	No_PHROG	unknown function	hypothetical protein	none
	Tunturi_4_gp59	47181	46666	-	No_PHROG	unknown function	hypothetical protein	none
	Tunturi_4_gp60	47326	47192	-	No_PHROG	unknown function	hypothetical protein	none
	Tunturi_4_gp61	47523	47329	-	No_PHROG	unknown function	hypothetical protein	none
	Tunturi_4_gp62	48002	47598	-	No_PHROG	unknown function	hypothetical protein	none
	Tunturi_4_gp63	48903	48034	-	21866	DNA, RNA and nucleotide metabolism	primase	Phold (foldseek)	efam_protein202777
	Tunturi_4_gp64	49096	48974	-	No_PHROG	unknown function	hypothetical protein	none
	Tunturi_4_gp65	51097	49799	-	298	DNA, RNA and nucleotide metabolism	exonuclease	Phold (foldseek)	envhog_protein731117
	Tunturi_4_gp66	51491	51147	-	No_PHROG	unknown function	hypothetical protein	none
	Tunturi_4_gp67	53005	52034	-	3333	other	O-acetyltransferase	Phold (foldseek), DRAM-v	envhog_protein145857
	Tunturi_4_gp68	53374	53177	-	No_PHROG	unknown function	hypothetical protein	none
	Tunturi_4_gp69	53751	53371	-	No_PHROG	unknown function	hypothetical protein	none
	Tunturi_4_gp70	54281	53814	-	5200	DNA, RNA and nucleotide metabolism	HNH endonuclease	Phold (foldseek), DRAM-v	envhog_protein749387
	Tunturi_4_gp71	54436	54278	-	No_PHROG	unknown function	hypothetical protein	none
	Tunturi_4_gp72	54767	54444	-	No_PHROG	other	superinfection immunity protein	DRAM-v
	Tunturi_4_gp73	55010	54768	-	No_PHROG	unknown function	hypothetical protein	none
	Tunturi_4_gp74	55371	55003	-	No_PHROG	unknown function	hypothetical protein	none
	Tunturi_4_gp75	55700	55371	-	No_PHROG	unknown function	hypothetical protein	none
	Tunturi_4_gp76	55916	55716	-	No_PHROG	unknown function	hypothetical protein	none
	Tunturi_4_gp77	56399	55920	-	No_PHROG	unknown function	hypothetical protein	none
	Tunturi_4_gp78	58314	56482	-	15406	other	DNA methyltransferase	Phold (foldseek), DRAM-v	efam_protein178684
	Tunturi_4_gp79	59495	58410	-	947	DNA, RNA and nucleotide metabolism	DNA polymerase processivity factor	Phold (foldseek)	envhog_protein894206
	Tunturi_4_gp80	59887	59555	-	No_PHROG	unknown function	hypothetical protein	none
	Tunturi_4_gp81	60163	59996	-	No_PHROG	unknown function	hypothetical protein	none
	Tunturi_4_gp82	60543	60169	-	No_PHROG	unknown function	hypothetical protein	none
	Tunturi_4_gp83	60879	60547	-	No_PHROG	unknown function	hypothetical protein	none
	Tunturi_4_gp84	61400	60909	-	No_PHROG	unknown function	hypothetical protein	none
	Tunturi_4_gp85	61626	61432	-	No_PHROG	unknown function	hypothetical protein	none
	Tunturi_4_gp86	62122	61652	-	No_PHROG	unknown function	hypothetical protein	none
	Tunturi_4_gp87	63075	62227	-	No_PHROG	unknown function	hypothetical protein	none
	Tunturi_4_gp88	64452	63175	-	249	moron, auxiliary metabolic gene and host takeover	porphyrin biosynthesis	Phold (foldseek), DRAM-v	envhog_protein684068
	Tunturi_4_gp89	67163	66825	-	No_PHROG	unknown function	hypothetical protein	none
	Tunturi_4_gp90	67426	67202	-	No_PHROG	unknown function	hypothetical protein	none
	Tunturi_4_gp91	67918	67451	-	No_PHROG	unknown function	hypothetical protein	none
	Tunturi_4_gp92	68031	68675	+	30208	unknown function	hypothetical protein	Phold (foldseek)	protein426449
	Tunturi_4_gp93	69277	68813	-	No_PHROG	unknown function	hypothetical protein	none
	Tunturi_4_gp94	69737	69291	-	No_PHROG	unknown function	hypothetical protein	none
	Tunturi_4_gp95	70552	69737	-	No_PHROG	unknown function	hypothetical protein	none
	Tunturi_4_gp96	71076	70546	-	531	DNA, RNA and nucleotide metabolism	Rnase H	Phold (foldseek), DRAM-v	envhog_protein2060643
	Tunturi_4_gp97	71299	71694	+	2967	transcription regulation	transcriptional regulator	Phold (foldseek)	envhog_protein1305040
	Tunturi_4_gp98	72069	73217	+	1	integration and excision	integrase	Phold (foldseek), DRAM-v	envhog_protein370711
	Tunturi_4_gp99	73757	73479	-	No_PHROG	unknown function	hypothetical protein	none
	Tunturi_4_gp100	74178	73717	-	135	DNA, RNA and nucleotide metabolism	dUTPase	Phold (foldseek), DRAM-v	envhog_protein1393084
	Tunturi_4_gp101	74752	74150	-	318	other	deoxyribonucleoside 5' monophosphate phosphatase	Phold (foldseek)	envhog_protein542664
	Tunturi_4_gp102	77262	74740	-	17	DNA, RNA and nucleotide metabolism	DNA polymerase	Phold (foldseek), DRAM-v	envhog_protein277924
	Tunturi_4_gp103	77315	77590	+	No_PHROG	unknown function	hypothetical protein	none
	Tunturi_4_gp104	77805	78107	+	5301	transcription regulation	transcriptional repressor	Phold (foldseek)	envhog_protein1858659
	Tunturi_4_gp105	78124	78375	+	2328	transcription regulation	transcriptional repressor	Phold (foldseek)	envhog_protein1933513
	Tunturi_4_gp106	78860	78276	-	No_PHROG	unknown function	hypothetical protein	none
	Tunturi_4_gp107	79186	78818	-	No_PHROG	unknown function	hypothetical protein	none
	Tunturi_4_gp108	79379	79603	+	No_PHROG	unknown function	hypothetical protein	none
	Tunturi_4_gp109	79607	79768	+	No_PHROG	unknown function	hypothetical protein	none
	Tunturi_4_gp110	79773	80039	+	No_PHROG	unknown function	hypothetical protein	none
	Tunturi_4_gp111	80433	83171	+	18512	tail	tail fiber protein	Phold (foldseek)	envhog_protein523953_1
	Tunturi_4_gp112	83200	83640	+	19976	tail	tail assembly protein	Phold (foldseek)	protein765040
	Tunturi_4_gp113	83651	85018	+	21962	tail	tail protein	Phold (foldseek)	envhog_protein532183
	Tunturi_4_gp114	85018	87324	+	36353	head and packaging	virion structural protein	Phold (foldseek)	envhog_protein584922_1
	Tunturi_4_gp115	87394	11	+	645	DNA, RNA and nucleotide metabolism	Rnase E	Phold (foldseek)	envhog_protein507408
Tunturi 5	Tunturi_5_gp1	1	1914	+	2506	head and packaging	terminase large subunit	HHPred (100% probability), DRAM-v	envhog_protein1338662_1
	Tunturi_5_gp2	2002	2442	+	No_PHROG	unknown function	hypothetical protein	none
	Tunturi_5_gp3	3240	4220	+	1740	transcription regulation	RNA polymerase sigma factor	Phold (foldseek)	envhog_protein194443
	Tunturi_5_gp4	4254	4928	+	6444	DNA, RNA and nucleotide metabolism	DNA primase	Phold (foldseek)	envhog_protein2060213
	Tunturi_5_gp5	4925	9196	+	17	DNA, RNA and nucleotide metabolism	DNA polymerase	Phold (foldseek), DRAM-v	envhog_protein729659_1
	Tunturi_5_gp6	9189	9899	+	No_PHROG	unknown function	hypothetical protein	none
	Tunturi_5_gp7	9889	12336	+	16240	head and packaging	portal protein	Phold (foldseek), DRAM-v	envhog_protein980578
	Tunturi_5_gp8	12373	15162	+	11445	tail	minor tail protein	Phold (foldseek)	envhog_protein1240030_1
	Tunturi_5_gp9	15227	16255	+	947	DNA, RNA and nucleotide metabolism	DNA polymerase processivity factor	Phold (foldseek)	protein789483
	Tunturi_5_gp10	16279	18090	+	15406	other	DNA methyltransferase	Phold (foldseek), DRAM-v	efam_protein178684
	Tunturi_5_gp11	18200	18667	+	No_PHROG	unknown function	hypothetical protein	none
	Tunturi_5_gp12	18667	18858	+	No_PHROG	unknown function	hypothetical protein	none
	Tunturi_5_gp13	18858	18995	+	No_PHROG	unknown function	hypothetical protein	none
	Tunturi_5_gp14	19071	19736	+	15167	other	ATPase	Phold (foldseek)	envhog_protein1187689
	Tunturi_5_gp15	19740	20036	+	No_PHROG	unknown function	hypothetical protein	none
	Tunturi_5_gp16	20051	20263	+	No_PHROG	unknown function	hypothetical protein	none
	Tunturi_5_gp17	20263	20388	+	No_PHROG	unknown function	hypothetical protein	none
	Tunturi_5_gp18	20432	21034	+	No_PHROG	unknown function	hypothetical protein	none
	Tunturi_5_gp19	21031	21222	+	No_PHROG	unknown function	hypothetical protein	none
	Tunturi_5_gp20	21219	21467	+	No_PHROG	unknown function	hypothetical protein	none
	Tunturi_5_gp21	21486	21890	+	No_PHROG	unknown function	hypothetical protein	none
	Tunturi_5_gp22	21890	22669	+	47	DNA, RNA and nucleotide metabolism	DNA primase	Phold (foldseek)	envhog_protein2155130
	Tunturi_5_gp23	22744	24141	+	724	DNA, RNA and nucleotide metabolism	exonuclease recombination-associated	Phold (foldseek)	protein248521
	Tunturi_5_gp24	24144	25259	+	5846	DNA, RNA and nucleotide metabolism	clamp loader of DNA polymerase	Phold (foldseek), DRAM-v	envhog_protein1980496
	Tunturi_5_gp25	25259	26293	+	6386	transcription regulation	transcription antiterminator	Phold (foldseek)	envhog_protein1346736
	Tunturi_5_gp26	26286	27323	+	No_PHROG	unknown function	hypothetical protein	none
	Tunturi_5_gp27	27331	28008	+	No_PHROG	unknown function	hypothetical protein	none
	Tunturi_5_gp28	28055	28900	+	11419	tail	tail fiber protein	Phold (foldseek)	envhog_protein1196070
	Tunturi_5_gp29	28905	33314	+	5073	tail	tail fiber protein	Phold (foldseek), DRAM-v	envhog_protein1276571_1
	Tunturi_5_gp30	33318	34175	+	No_PHROG	unknown function	hypothetical protein	none
	Tunturi_5_gp31	34178	35023	+	No_PHROG	unknown function	hypothetical protein	none
	Tunturi_5_gp32	35034	35879	+	No_PHROG	unknown function	hypothetical protein	none
	Tunturi_5_gp33	35879	36736	+	No_PHROG	unknown function	hypothetical protein	none
	Tunturi_5_gp34	36740	37057	+	No_PHROG	unknown function	hypothetical protein	none
	Tunturi_5_gp35	38126	37023	-	13126	moron, auxiliary metabolic gene and host takeover	beta-1,4-glycosyltransferase	Phold (foldseek), DRAM-v	envhog_protein390558
	Tunturi_5_gp36	39144	38140	-	388	DNA, RNA and nucleotide metabolism	nucleotidyltransferase	Phold (foldseek), DRAM-v	envhog_protein1289403
	Tunturi_5_gp37	39639	39163	-	4617	DNA, RNA and nucleotide metabolism	replication initiation protein	Phold (foldseek)	envhog_protein1924060
	Tunturi_5_gp38	39836	39639	-	No_PHROG	unknown function	hypothetical protein	none
	Tunturi_5_gp39	40417	39872	-	No_PHROG	unknown function	hypothetical protein	none
	Tunturi_5_gp40	41116	40607	-	No_PHROG	unknown function	hypothetical protein	none
	Tunturi_5_gp41	42239	41295	-	11549	unknown function	hypothetical protein	Phold (foldseek)	protein355789
	Tunturi_5_gp42	42553	42293	-	No_PHROG	unknown function	hypothetical protein	none
	Tunturi_5_gp43	43079	42573	-	62	DNA, RNA and nucleotide metabolism	DNA helicase	Phold (foldseek)	protein120694
	Tunturi_5_gp44	43336	43091	-	19367	unknown function	hypothetical protein	Phold (foldseek)	protein31412
	Tunturi_5_gp45	43500	43333	-	No_PHROG	unknown function	hypothetical protein	none
	Tunturi_5_gp46	43883	43509	-	No_PHROG	unknown function	hypothetical protein	none
	Tunturi_5_gp47	44391	43939	-	135	DNA, RNA and nucleotide metabolism	dUTPase	Phold (foldseek), DRAM-v	protein326882
	Tunturi_5_gp48	44490	45368	+	16	DNA, RNA and nucleotide metabolism	DNA helicase	Phold (foldseek)	envhog_protein1311237
	Tunturi_5_gp49	45435	46397	+	174	DNA, RNA and nucleotide metabolism	dCMP deaminase	Phold (foldseek), DRAM-v	envhog_protein1411165
	Tunturi_5_gp50	46471	48027	+	36506	DNA, RNA and nucleotide metabolism	thymidylate synthase	Phold (foldseek), DRAM-v	envhog_protein524779
	Tunturi_5_gp51	48024	48542	+	No_PHROG	unknown function	hypothetical protein	none
	Tunturi_5_gp52	48539	48988	+	No_PHROG	unknown function	hypothetical protein	none
	Tunturi_5_gp53	48997	49272	+	No_PHROG	unknown function	hypothetical protein	none
	Tunturi_5_gp54	49469	50038	+	170	other	PhoH-like phosphate starvation-inducible	Phold (foldseek), DRAM-v	protein815863
	Tunturi_5_gp55	50141	51133	+	No_PHROG	unknown function	hypothetical protein	none
	Tunturi_5_gp56	51133	51369	+	No_PHROG	unknown function	hypothetical protein	none
	Tunturi_5_gp57	51379	51729	+	No_PHROG	unknown function	hypothetical protein	none
	Tunturi_5_gp58	51791	52360	+	2890	other	peptide deformylase	Phold (foldseek), DRAM-v	envhog_protein1147461
	Tunturi_5_gp59	52505	52996	+	No_PHROG	unknown function	hypothetical protein	none
	Tunturi_5_gp60	53129	53494	+	No_PHROG	unknown function	hypothetical protein	none
	Tunturi_5_gp61	53592	54734	+	114	DNA, RNA and nucleotide metabolism	ATP-dependent DNA ligase	Phold (foldseek), DRAM-v	envhog_protein1116508
	Tunturi_5_gp62	54790	55584	+	424	moron, auxiliary metabolic gene and host takeover	phosphoadenosine phosphosulfate reductase	Phold (foldseek), DRAM-v	envhog_protein921985
	Tunturi_5_gp63	55585	55752	+	No_PHROG	unknown function	hypothetical protein	none
	Tunturi_5_gp64	55749	56120	+	No_PHROG	unknown function	hypothetical protein	none
	Tunturi_5_gp65	56117	56434	+	No_PHROG	unknown function	hypothetical protein	none
	Tunturi_5_gp66	56437	56658	+	No_PHROG	unknown function	hypothetical protein	none
	Tunturi_5_gp67	56655	56888	+	No_PHROG	unknown function	hypothetical protein	none
	Tunturi_5_gp68	56956	57750	+	No_PHROG	unknown function	hypothetical protein	none
	Tunturi_5_gp69	57734	58060	+	No_PHROG	unknown function	hypothetical protein	none
	Tunturi_5_gp70	59429	57990	-	No_PHROG	unknown function	hypothetical protein	none
	Tunturi_5_gp71	59704	59426	-	No_PHROG	unknown function	hypothetical protein	none
	Tunturi_5_gp72	60161	59688	-	1687	transcription regulation	MarR family transcrition regulator	Phold (foldseek)	envhog_protein2138318
	Tunturi_5_gp73	60416	60210	-	No_PHROG	unknown function	hypothetical protein	none
	Tunturi_5_gp74	60875	60534	-	No_PHROG	unknown function	hypothetical protein	none
	Tunturi_5_gp75	61075	60875	-	No_PHROG	unknown function	hypothetical protein	none
	Tunturi_5_gp76	61292	61065	-	No_PHROG	unknown function	hypothetical protein	none
	Tunturi_5_gp77	62053	61292	-	7995	DNA, RNA and nucleotide metabolism	nucleoside deoxyribosyltransferase	Phold (foldseek)	envhog_protein1813903
	Tunturi_5_gp78	62696	62043	-	1649	other	metallo-phosphoesterase	Phold (foldseek), DRAM-v	envhog_protein751101
	Tunturi_5_gp79	63416	62802	-	No_PHROG	unknown function	hypothetical protein	none
	Tunturi_5_gp80	64077	63433	-	139	other	deoxynucleoside monophosphate kinase	Phold (foldseek), DRAM-v	envhog_protein1068171
	Tunturi_5_gp81	64397	64077	-	No_PHROG	unknown function	hypothetical protein	none
	Tunturi_5_gp82	65917	64394	-	6958	head and packaging	virion structural protein	Phold (foldseek)	envhog_protein1973291_1
	Tunturi_5_gp83	66051	66404	+	No_PHROG	unknown function	hypothetical protein	none
	Tunturi_5_gp84	66461	66694	+	No_PHROG	unknown function	hypothetical protein	none
	Tunturi_5_gp85	66748	67182	+	No_PHROG	unknown function	hypothetical protein	none
	Tunturi_5_gp86	67194	67871	+	No_PHROG	unknown function	hypothetical protein	none
	Tunturi_5_gp87	67883	68179	+	No_PHROG	unknown function	hypothetical protein	none
	Tunturi_5_gp88	68289	68092	-	No_PHROG	unknown function	hypothetical protein	none
	Tunturi_5_gp89	68762	68289	-	No_PHROG	unknown function	hypothetical protein	none
	Tunturi_5_gp90	69988	68759	-	617	head and packaging	major head protein	Phold (foldseek)	efam_protein7596
	Tunturi_5_gp91	71540	70005	-	8462	tail	tail length tape measure protein	Phold (foldseek)	envhog_protein1583087
	Tunturi_5_gp92	71899	71537	-	No_PHROG	unknown function	hypothetical protein	none
	Tunturi_5_gp93	72198	71896	-	No_PHROG	unknown function	hypothetical protein	none
	Tunturi_5_gp94	74256	72253	-	62	DNA, RNA and nucleotide metabolism	DNA helicase	Phold (foldseek), DRAM-v	envhog_protein202920
	Tunturi_5_gp95	74584	74303	-	No_PHROG	unknown function	hypothetical protein	none
	Tunturi_5_gp96	75110	74619	-	No_PHROG	unknown function	hypothetical protein	none
	Tunturi_5_gp97	75703	75107	-	No_PHROG	unknown function	hypothetical protein	none
	Tunturi_5_gp98	76518	75742	-	16	DNA, RNA and nucleotide metabolism	DNA helicase	Phold (foldseek)	envhog_protein1311237
	Tunturi_5_gp99	77597	76515	-	16	DNA, RNA and nucleotide metabolism	DNA helicase	Phold (foldseek)	envhog_protein1311237
	Tunturi_5_gp100	79525	77600	-	16	DNA, RNA and nucleotide metabolism	DNA helicase	Phold (foldseek)	envhog_protein1152443
	Tunturi_5_gp101	79949	79707	-	No_PHROG	unknown function	hypothetical protein	none
	Tunturi_5_gp102	80575	79952	-	No_PHROG	unknown function	hypothetical protein	none
	Tunturi_5_gp103	80932	80627	-	No_PHROG	unknown function	hypothetical protein	none
	Tunturi_5_gp104	81586	81014	-	No_PHROG	unknown function	hypothetical protein	none
	Tunturi_5_gp105	82320	81730	-	No_PHROG	unknown function	hypothetical protein	none
	Tunturi_5_gp106	82888	82313	-	1040	other	peptidase HslV family	Phold (foldseek)	envhog_protein1257754
	Tunturi_5_gp107	83460	82885	-	No_PHROG	unknown function	hypothetical protein	none
	Tunturi_5_gp108	84413	83460	-	3869	DNA, RNA and nucleotide metabolism	NAD-dependent DNA ligase	Phold (foldseek), DRAM-v	envhog_protein168623
	Tunturi_5_gp109	84676	84416	-	7691	unknown function	hypothetical protein	Phold (foldseek)	protein268200
	Tunturi_5_gp110	85370	84759	-	2107	other	thymidylate kinase	Phold (foldseek), DRAM-v	envhog_protein270177
	Tunturi_5_gp111	86258	85857	-	No_PHROG	unknown function	hypothetical protein	none
	Tunturi_5_gp112	86824	86255	-	No_PHROG	unknown function	hypothetical protein	none
	Tunturi_5_gp113	87145	86915	-	No_PHROG	unknown function	hypothetical protein	none
	Tunturi_5_gp114	87374	87126	-	No_PHROG	unknown function	hypothetical protein	none
	Tunturi_5_gp115	87631	87374	-	No_PHROG	unknown function	hypothetical protein	none
	Tunturi_5_gp116	88691	87621	-	3869	DNA, RNA and nucleotide metabolism	NAD-dependent DNA ligase	Phold (foldseek), DRAM-v	envhog_protein168623
	Tunturi_5_gp117	88762	88932	+	No_PHROG	unknown function	hypothetical protein	none
	Tunturi_5_gp118	89609	89220	-	14336	unknown function	hypothetical protein	Phold (foldseek)	protein189152
	Tunturi_5_gp119	90031	89606	-	No_PHROG	unknown function	hypothetical protein	none
	Tunturi_5_gp120	90648	90028	-	No_PHROG	unknown function	hypothetical protein	none
	Tunturi_5_gp121	90815	90648	-	No_PHROG	unknown function	hypothetical protein	none
	Tunturi_5_gp122	91279	90815	-	11375	unknown function	hypothetical protein	Phold (foldseek)	protein217868
	Tunturi_5_gp123	91820	91338	-	No_PHROG	unknown function	hypothetical protein	none
	Tunturi_5_gp124	92182	91985	-	No_PHROG	unknown function	hypothetical protein	none
	Tunturi_5_gp125	93121	92192	-	986	DNA, RNA and nucleotide metabolism	RNA-binding protein	Phold (foldseek), DRAM-v	envhog_protein11180
	Tunturi_5_gp126	93648	93208	-	3205	unknown function	hypothetical protein	Phold (foldseek)	protein524511
	Tunturi_5_gp127	93966	93697	-	No_PHROG	unknown function	hypothetical protein	none
	Tunturi_5_gp128	97258	93956	-	No_PHROG	unknown function	hypothetical protein	none
	Tunturi_5_gp129	98091	97360	-	No_PHROG	unknown function	hypothetical protein	none
	Tunturi_5_gp130	98327	98127	-	No_PHROG	unknown function	hypothetical protein	none
	Tunturi_5_gp131	99025	98327	-	No_PHROG	unknown function	hypothetical protein	none
	Tunturi_5_gp132	99436	99029	-	No_PHROG	unknown function	hypothetical protein	none
	Tunturi_5_gp133	99747	99439	-	No_PHROG	unknown function	hypothetical protein	none
	Tunturi_5_gp134	100844	99744	-	968	DNA, RNA and nucleotide metabolism	RNA ligase	Phold (foldseek), DRAM-v	envhog_protein1758702
	Tunturi_5_gp135	101155	100901	-	No_PHROG	unknown function	hypothetical protein	none
	Tunturi_5_gp136	101865	101149	-	No_PHROG	unknown function	hypothetical protein	none
	Tunturi_5_gp137	102196	101918	-	No_PHROG	unknown function	hypothetical protein	none
	Tunturi_5_gp138	102488	102189	-	No_PHROG	unknown function	hypothetical protein	none
	Tunturi_5_gp139	103219	102557	-	No_PHROG	unknown function	hypothetical protein	none
	Tunturi_5_gp140	103611	103270	-	No_PHROG	unknown function	hypothetical protein	none
	Tunturi_5_gp141	104402	103608	-	No_PHROG	unknown function	hypothetical protein	none
	Tunturi_5_gp142	104456	104647	+	No_PHROG	unknown function	hypothetical protein	none
	Tunturi_5_gp143	104763	105257	+	No_PHROG	other	putative bacterial sensory transduction regulator	DRAM-v
	Tunturi_5_gp144	105263	105379	+	No_PHROG	unknown function	hypothetical protein	none
	Tunturi_5_gp145	106254	105790	-	No_PHROG	unknown function	hypothetical protein	none
	Tunturi_5_gp146	106493	106290	-	No_PHROG	unknown function	hypothetical protein	none
	Tunturi_5_gp147	106767	106495	-	No_PHROG	unknown function	hypothetical protein	none
	Tunturi_5_gp148	107115	106816	-	No_PHROG	unknown function	hypothetical protein	none
	Tunturi_5_gp149	107623	107108	-	No_PHROG	unknown function	hypothetical protein	none
	Tunturi_5_gp150	108145	107732	-	No_PHROG	unknown function	hypothetical protein	none
	Tunturi_5_gp151	108362	108147	-	No_PHROG	unknown function	hypothetical protein	none
	Tunturi_5_gp152	108638	108369	-	No_PHROG	unknown function	hypothetical protein	none
	Tunturi_5_gp153	109158	108952	-	No_PHROG	unknown function	hypothetical protein	none
	Tunturi_5_gp154	110292	109927	-	No_PHROG	unknown function	hypothetical protein	none
	Tunturi_5_gp155	111913	110888	-	775	DNA, RNA and nucleotide metabolism	replication helicase	Phold (foldseek)	protein784738
	Tunturi_5_gp156	112716	112123	-	9259	other	zinc-finger domain protein	Phold (foldseek)	envhog_protein1799743
	Tunturi_5_gp157	112838	113446	+	No_PHROG	unknown function	hypothetical protein	none
	Tunturi_5_gp158	113541	114206	+	164	DNA, RNA and nucleotide metabolism	ParA-like partition protein	Phold (foldseek), DRAM-v	envhog_protein792714
	Tunturi_5_gp159	114191	114586	+	No_PHROG	unknown function	hypothetical protein	none
	Tunturi_5_gp160	116639	114777	-	No_PHROG	unknown function	hypothetical protein	none
	Tunturi_5_gp161	117117	116950	-	No_PHROG	unknown function	hypothetical protein	none
	Tunturi_5_gp162	117689	117114	-	No_PHROG	unknown function	hypothetical protein	none
	Tunturi_5_gp163	118111	117686	-	No_PHROG	unknown function	hypothetical protein	none
	Tunturi_5_gp164	118416	118108	-	No_PHROG	unknown function	hypothetical protein	none
	Tunturi_5_gp165	119368	118391	-	No_PHROG	unknown function	hypothetical protein	none
	Tunturi_5_gp166	119731	119387	-	No_PHROG	unknown function	hypothetical protein	none
	Tunturi_5_gp167	120090	119728	-	No_PHROG	unknown function	hypothetical protein	none
	Tunturi_5_gp168	120737	120087	-	3230	unknown function	hypothetical protein	Phold (foldseek)	protein299877
	Tunturi_5_gp169	121089	120730	-	No_PHROG	unknown function	hypothetical protein	none
	Tunturi_5_gp170	122128	121130	-	27142	other	Fe-S-cluster redox domain-containing	Phold (foldseek), DRAM-v	envhog_protein1281091
	Tunturi_5_gp171	122437	122177	-	No_PHROG	unknown function	hypothetical protein	none
	Tunturi_5_gp172	122723	122430	-	No_PHROG	unknown function	hypothetical protein	none
	Tunturi_5_gp173	122839	122726	-	No_PHROG	unknown function	hypothetical protein	none
	Tunturi_5_gp174	123716	122958	-	19	DNA, RNA and nucleotide metabolism	DnaB-like replicative helicase	Phold (foldseek)	envhog_protein1925464
	Tunturi_5_gp175	123969	123730	-	9165	unknown function	hypothetical protein	Phold (foldseek)	protein714921
	Tunturi_5_gp176	124397	123966	-	No_PHROG	unknown function	hypothetical protein	none
	Tunturi_5_gp177	125410	124406	-	100	DNA, RNA and nucleotide metabolism	SbcD-like subunit of palindrome specific endonuclease	Phold (foldseek)	envhog_protein2098790
	Tunturi_5_gp178	125816	125415	-	No_PHROG	unknown function	hypothetical protein	none
	Tunturi_5_gp179	126516	125878	-	No_PHROG	unknown function	hypothetical protein	none
	Tunturi_5_gp180	126939	126646	-	No_PHROG	unknown function	hypothetical protein	none
	Tunturi_5_gp181	128406	126949	-	16465	DNA, RNA and nucleotide metabolism	exonuclease	Phold (foldseek)	envhog_protein1995776
	Tunturi_5_gp182	128847	128623	-	14896	unknown function	hypothetical protein	Phold (foldseek)	protein836099
	Tunturi_5_gp183	130322	129027	-	97	other	UvsX-like recombinase	Phold (foldseek), DRAM-v	envhog_protein1227142
	Tunturi_5_gp184	131166	130336	-	159	DNA, RNA and nucleotide metabolism	RuvC-like Holliday junction resolvase	Phold (foldseek)	envhog_protein702843
	Tunturi_5_gp185	132121	131342	-	14578	DNA, RNA and nucleotide metabolism	single strand DNA binding protein	Phold (foldseek)	envhog_protein1079514
	Tunturi_5_gp186	133005	132226	-	No_PHROG	unknown function	hypothetical protein	none
	Tunturi_5_gp187	133365	133030	-	No_PHROG	unknown function	hypothetical protein	none
	Tunturi_5_gp188	134483	133392	-	No_PHROG	unknown function	hypothetical protein	none
	Tunturi_5_gp189	135217	134501	-	No_PHROG	unknown function	hypothetical protein	none
	Tunturi_5_gp190	135536	135234	-	No_PHROG	unknown function	hypothetical protein	none
	Tunturi_5_gp191	137038	135533	-	19	DNA, RNA and nucleotide metabolism	DnaB-like replicative helicase	Phold (foldseek), DRAM-v	envhog_protein1930749
	Tunturi_5_gp192	138700	137078	-	2488	DNA, RNA and nucleotide metabolism	DNA helicase	Phold (foldseek), DRAM-v	envhog_protein961089
	Tunturi_5_gp193	139410	138745	-	No_PHROG	unknown function	hypothetical protein	none
	Tunturi_5_gp194	139724	139407	-	No_PHROG	unknown function	hypothetical protein	none
	Tunturi_5_gp195	139994	139776	-	No_PHROG	unknown function	hypothetical protein	none
	Tunturi_5_gp196	140401	140030	-	No_PHROG	unknown function	hypothetical protein	none
	Tunturi_5_gp197	140698	140435	-	No_PHROG	unknown function	hypothetical protein	none
	Tunturi_5_gp198	140962	140711	-	5970	unknown function	hypothetical protein	Phold (foldseek)	protein106211
	Tunturi_5_gp199	141117	140974	-	No_PHROG	unknown function	hypothetical protein	none
	Tunturi_5_gp200	141385	141131	-	No_PHROG	unknown function	hypothetical protein	none
	Tunturi_5_gp201	141926	141519	-	No_PHROG	unknown function	hypothetical protein	none
	Tunturi_5_gp202	142045	142377	+	No_PHROG	unknown function	hypothetical protein	none
	Tunturi_5_gp203	143408	142374	-	1198	other	MutT/NUDIX hydrolase	Phold (foldseek)	envhog_protein1517203_1
	Tunturi_5_gp204	144312	143383	-	950	unknown function	hypothetical protein	Phold (foldseek)	protein842008
	Tunturi_5_gp205	147269	144708	-	3895	moron, auxiliary metabolic gene and host takeover	ADP-ribosyltransferase exoenzyme toxin	Phold (foldseek)	envhog_protein555401_1
	Tunturi_5_gp206	147405	148355	+	No_PHROG	unknown function	hypothetical protein	none
	Tunturi_5_gp207	150284	148389	-	1967	DNA, RNA and nucleotide metabolism	DNA helicase	Phold (foldseek), DRAM-v	envhog_protein371115
	Tunturi_5_gp208	150757	150353	-	No_PHROG	unknown function	hypothetical protein	none
	Tunturi_5_gp209	151469	150768	-	114	DNA, RNA and nucleotide metabolism	ATP-dependent DNA ligase	Phold (foldseek)	envhog_protein1116508
	Tunturi_5_gp210	151878	151486	-	355	DNA, RNA and nucleotide metabolism	nucleoside 2-deoxyribosyltransferase	Phold (foldseek)	envhog_protein1058035
	Tunturi_5_gp211	152616	151918	-	1740	transcription regulation	RNA polymerase sigma factor	Phold (foldseek), DRAM-v	envhog_protein2033414
	Tunturi_5_gp212	153211	152618	-	11575	unknown function	hypothetical protein	Phold (foldseek)	protein356925
	Tunturi_5_gp213	153681	153358	-	No_PHROG	unknown function	hypothetical protein	none
	Tunturi_5_gp214	154245	153721	-	No_PHROG	unknown function	hypothetical protein	none
	Tunturi_5_gp215	154608	154333	-	No_PHROG	unknown function	hypothetical protein	none
	Tunturi_5_gp216	155101	154718	-	No_PHROG	unknown function	hypothetical protein	none
	Tunturi_5_gp217	156596	155196	-	448	other	nicotinamide phosphoribosyl transferase	Phold (foldseek), DRAM-v	envhog_protein382081
	Tunturi_5_gp218	157763	156714	-	395	other	cytidyltransferase	Phold (foldseek), DRAM-v	envhog_protein978206
	Tunturi_5_gp219	158778	158431	-	No_PHROG	unknown function	hypothetical protein	none
	Tunturi_5_gp220	159796	158840	-	No_PHROG	unknown function	hypothetical protein	none
	Tunturi_5_gp221	160227	159808	-	No_PHROG	unknown function	hypothetical protein	none
	Tunturi_5_gp222	160867	160283	-	19418	head and packaging	virion structural protein	Phold (foldseek)	envhog_protein516593
	Tunturi_5_gp223	161307	160852	-	986	DNA, RNA and nucleotide metabolism	RNA-binding protein	Phold (foldseek)	envhog_protein11180
	Tunturi_5_gp224	163401	161335	-	113	head and packaging	portal protein	Phold (foldseek)	envhog_protein1428533_1
	Tunturi_5_gp225	167197	163409	-	1198	other	MutT/NUDIX hydrolase	Phold (foldseek)	envhog_protein1517203_2
	Tunturi_5_gp226	167342	167599	+	No_PHROG	unknown function	hypothetical protein	none
	Tunturi_5_gp227	167596	168684	+	3333	other	O-acetyltransferase	Phold (foldseek), DRAM-v	envhog_protein145857
	Tunturi_5_gp228	168750	169001	+	No_PHROG	unknown function	hypothetical protein	none
	Tunturi_5_gp229	169068	169412	+	No_PHROG	unknown function	hypothetical protein	none
	Tunturi_5_gp230	169590	170072	+	No_PHROG	unknown function	hypothetical protein	none
	Tunturi_5_gp231	170135	170659	+	No_PHROG	unknown function	hypothetical protein	none
	Tunturi_5_gp232	170659	170913	+	No_PHROG	unknown function	hypothetical protein	none
	Tunturi_5_gp233	170921	171298	+	No_PHROG	unknown function	hypothetical protein	none
	Tunturi_5_gp234	171349	171825	+	No_PHROG	unknown function	hypothetical protein	none
	Tunturi_5_gp235	171822	172142	+	12817	transcription regulation	transcriptional regulator	Phold (foldseek)	protein157153
	Tunturi_5_gp236	172143	172685	+	181	lysis	endolysin	Phold (foldseek)	envhog_protein219971
	Tunturi_5_gp237	172766	173320	+	No_PHROG	unknown function	hypothetical protein	none
	Tunturi_5_gp238	173340	173591	+	No_PHROG	unknown function	hypothetical protein	none
	Tunturi_5_gp239	173593	173811	+	No_PHROG	unknown function	hypothetical protein	none
	Tunturi_5_gp240	174849	173815	-	1160	tail	baseplate protein	Phold (foldseek)	envhog_protein1398347_1
	Tunturi_5_gp241	178571	174852	-	6	tail	baseplate wedge subunit	Phold (foldseek), DRAM-v	envhog_protein282360
	Tunturi_5_gp242	179339	178578	-	2669	tail	baseplate protein	Phold (foldseek)	envhog_protein1723666
	Tunturi_5_gp243	180021	179404	-	No_PHROG	unknown function	hypothetical protein	none
	Tunturi_5_gp244	181286	180030	-	11445	tail	minor tail protein	Phold (foldseek)	protein660744_1
	Tunturi_5_gp245	184616	181296	-	7220	DNA, RNA and nucleotide metabolism	regulator of chromosome condensation	Phold (foldseek)	envhog_protein273677_1
	Tunturi_5_gp246	190572	184663	-	7220	DNA, RNA and nucleotide metabolism	regulator of chromosome condensation	Phold (foldseek)	envhog_protein273677_1
	Tunturi_5_gp247	194322	190582	-	28263	tail	tail fiber protein	Phold (foldseek)	envhog_protein703253_1
	Tunturi_5_gp248	194391	194888	+	No_PHROG	unknown function	hypothetical protein	none
	Tunturi_5_gp249	195541	194885	-	No_PHROG	unknown function	hypothetical protein	none
	Tunturi_5_gp250	195917	195690	-	No_PHROG	unknown function	hypothetical protein	none
	Tunturi_5_gp251	196324	195914	-	7930	other	lipoprotein precursor	Phold (foldseek), DRAM-v	envhog_protein1961252
	Tunturi_5_gp252	199657	196646	-	13989	head and packaging	virion structural protein	Phold (foldseek)	envhog_protein2130693
	Tunturi_5_gp253	202025	199806	-	8469	tail	tail fiber protein	Phold (foldseek)	envhog_protein1519722_1
	Tunturi_5_gp254	204756	202105	-	1015	tail	tail protein with lysin activity	Phold (foldseek)	envhog_protein463563
	Tunturi_5_gp255	205613	204753	-	1011	head and packaging	virion structural protein	Phold (foldseek)	envhog_protein1544060
	Tunturi_5_gp256	206933	205614	-	2013	tail	lytic tail protein	Phold (foldseek)	envhog_protein831428
	Tunturi_5_gp257	210253	206933	-	5448	tail	tail length tape measure protein	Phold (foldseek)	protein479069_1
	Tunturi_5_gp258	210859	210257	-	2792	tail	tail assembly chaperone	Phold (foldseek)	envhog_protein1339067
	Tunturi_5_gp259	211917	210868	-	No_PHROG	unknown function	hypothetical protein	none
	Tunturi_5_gp260	212389	211910	-	No_PHROG	unknown function	hypothetical protein	none
	Tunturi_5_gp261	212834	213661	+	19658	DNA, RNA and nucleotide metabolism	replication initiation protein	Phold (foldseek)	envhog_protein1271871
	Tunturi_5_gp262	213691	214983	+	50	DNA, RNA and nucleotide metabolism	DnaC-like helicase loader	Phold (foldseek)	envhog_protein1522221
	Tunturi_5_gp263	215183	218233	+	367	DNA, RNA and nucleotide metabolism	ribonucleotide reductase	Phold (foldseek), DRAM-v	envhog_protein192988
	Tunturi_5_gp264	218270	218470	+	3715	unknown function	hypothetical protein	Phold (foldseek)	protein679646
	Tunturi_5_gp265	218521	219033	+	355	DNA, RNA and nucleotide metabolism	nucleoside 2-deoxyribosyltransferase	Phold (foldseek)	envhog_protein88228
	Tunturi_5_gp266	219409	218957	-	No_PHROG	unknown function	hypothetical protein	none
	Tunturi_5_gp267	219470	219838	+	6451	DNA, RNA and nucleotide metabolism	primosomal protein	Phold (foldseek)	envhog_protein1878789
	Tunturi_5_gp268	219885	221600	+	62	DNA, RNA and nucleotide metabolism	DNA helicase	Phold (foldseek)	envhog_protein1317237
	Tunturi_5_gp269	221597	222013	+	No_PHROG	unknown function	hypothetical protein	none
	Tunturi_5_gp270	223482	222130	-	704	DNA, RNA and nucleotide metabolism	DNA repair exonuclease	Phold (foldseek)	envhog_protein651594
	Tunturi_5_gp271	223875	224360	+	30	tail	minor tail protein	Phold (foldseek)	envhog_protein2130011
	Tunturi_5_gp272	224392	225729	+	4660	head and packaging	minor head protein	Phold (foldseek)	envhog_protein975312
	Tunturi_5_gp273	225802	230271	+	1198	other	MutT/NUDIX hydrolase	Phold (foldseek)	envhog_protein1517203_5
	Tunturi_5_gp274	230473	230255	-	No_PHROG	unknown function	hypothetical protein	none
	Tunturi_5_gp275	230580	230783	+	No_PHROG	unknown function	hypothetical protein	none
	Tunturi_5_gp276	230845	231102	+	No_PHROG	unknown function	hypothetical protein	none
	Tunturi_5_gp277	231768	231995	+	No_PHROG	unknown function	hypothetical protein	none
	Tunturi_5_gp278	233102	232764	-	No_PHROG	unknown function	hypothetical protein	none
	Tunturi_5_gp279	234583	233135	-	2244	DNA, RNA and nucleotide metabolism	tRNA nucleotidyltransferase	Phold (foldseek), DRAM-v	envhog_protein961956
	Tunturi_5_gp280	234992	234567	-	No_PHROG	unknown function	hypothetical protein	none
	Tunturi_5_gp281	235249	234989	-	No_PHROG	unknown function	hypothetical protein	none
	Tunturi_5_gp282	235440	235246	-	No_PHROG	unknown function	hypothetical protein	none
	Tunturi_5_gp283	235925	235461	-	3754	unknown function	hypothetical protein	Phold (foldseek)	efam_protein232412
	Tunturi_5_gp284	236398	235952	-	No_PHROG	unknown function	hypothetical protein	none
	Tunturi_5_gp285	236801	236466	-	23592	unknown function	hypothetical protein	Phold (foldseek)	protein841429
	Tunturi_5_gp286	237166	236837	-	No_PHROG	unknown function	hypothetical protein	none
	Tunturi_5_gp287	237809	237261	-	No_PHROG	unknown function	hypothetical protein	none
	Tunturi_5_gp288	238129	237875	-	No_PHROG	unknown function	hypothetical protein	none
	Tunturi_5_gp289	238446	238147	-	3041	other	cytidyltransferase	Phold (foldseek)	efam_protein337767
	Tunturi_5_gp290	238631	238446	-	No_PHROG	unknown function	hypothetical protein	none
	Tunturi_5_gp291	238748	239134	+	9999	other	nudix hydrolase	Phold (foldseek)	efam_protein237376
	Tunturi_5_gp292	240148	240669	+	16726	DNA, RNA and nucleotide metabolism	HNH endonuclease	Phold (foldseek), DRAM-v	envhog_protein1501347
	Tunturi_5_gp293	241095	241493	+	No_PHROG	unknown function	hypothetical protein	none
	Tunturi_5_gp294	242495	242806	+	No_PHROG	unknown function	hypothetical protein	none
	Tunturi_5_gp295	243432	243698	+	No_PHROG	unknown function	hypothetical protein	none
	Tunturi_5_gp296	243762	244943	+	1075	DNA, RNA and nucleotide metabolism	tRNA splicing ligase	Phold (foldseek), DRAM-v	envhog_protein417043
	Tunturi_5_gp297	245172	245951	+	2599	moron, auxiliary metabolic gene and host takeover	ribosomal protein S6 glutaminyl transferase	Phold (foldseek)	protein204132
	Tunturi_5_gp298	245948	246325	+	No_PHROG	unknown function	hypothetical protein	none
	Tunturi_5_gp299	246471	246680	+	No_PHROG	unknown function	hypothetical protein	none
	Tunturi_5_gp300	246958	247725	+	1721	moron, auxiliary metabolic gene and host takeover	galactosyl transferase	Phold (foldseek)	envhog_protein1657615
	Tunturi_5_gp301	247764	248696	+	1721	moron, auxiliary metabolic gene and host takeover	galactosyl transferase	Phold (foldseek), DRAM-v	envhog_protein2094448
	Tunturi_5_gp302	248840	248688	-	No_PHROG	unknown function	hypothetical protein	none
	Tunturi_5_gp303	248875	249570	+	1530	other	DNA methyltransferase	Phold (foldseek)	envhog_protein523901
	Tunturi_5_gp304	249901	250071	+	No_PHROG	unknown function	hypothetical protein	none
	Tunturi_5_gp305	250237	250383	+	No_PHROG	unknown function	hypothetical protein	none
	Tunturi_5_gp306	250385	250957	+	14131	DNA, RNA and nucleotide metabolism	DNA binding protein	Phold (foldseek)	protein31963
	Tunturi_5_gp307	250944	251495	+	192	DNA, RNA and nucleotide metabolism	DNA polymerase exonuclease subunit	Phold (foldseek), DRAM-v	envhog_protein1091637
	Tunturi_5_gp308	251573	251722	+	No_PHROG	unknown function	hypothetical protein	none
	Tunturi_5_gp309	253531	253740	+	No_PHROG	unknown function	hypothetical protein	none
	Tunturi_5_gp310	254083	254943	+	7579	unknown function	hypothetical protein	HHPred	efam_protein348965
	Tunturi_5_gp311	255728	255363	-	119	DNA, RNA and nucleotide metabolism	HNH endonuclease	Phold (foldseek)	envhog_protein1584504
	Tunturi_5_gp312	256247	255903	-	No_PHROG	unknown function	hypothetical protein	none
	Tunturi_5_gp313	256523	257020	+	No_PHROG	unknown function	hypothetical protein	none
	Tunturi_5_gp314	257077	257415	+	No_PHROG	unknown function	hypothetical protein	none
	Tunturi_5_gp315	257828	257412	-	No_PHROG	unknown function	hypothetical protein	none
	Tunturi_5_gp316	258073	257825	-	No_PHROG	unknown function	hypothetical protein	none
	Tunturi_5_gp317	258900	258070	-	defensefinder	moron, auxiliary metabolic gene and host takeover	DefenseFinder protein	Phold (foldseek), HHPred	Menshen_1099
	Tunturi_5_gp318	260272	258911	-	561	DNA, RNA and nucleotide metabolism	RecT-like ssDNA annealing protein	Phold (foldseek)	efam_protein372015
	Tunturi_5_gp319	260369	261220	+	17327	connector	head-tail connector protein	Phold (foldseek)	envhog_protein390025
	Tunturi_5_gp320	261291	261461	+	No_PHROG	unknown function	hypothetical protein	none
	Tunturi_5_gp321	261501	265589	+	1198	other	MutT/NUDIX hydrolase	Phold (foldseek)	envhog_protein1517203_1
	Tunturi_5_gp322	265599	266870	+	11445	tail	minor tail protein	Phold (foldseek)	envhog_protein1999996_1
	Tunturi_5_gp323	266939	267418	+	No_PHROG	unknown function	hypothetical protein	none
	Tunturi_5_gp324	267441	269021	+	7975	connector	tail terminator	Phold (foldseek)	envhog_protein1166749
	Tunturi_5_gp325	269118	269483	+	No_PHROG	unknown function	hypothetical protein	none
	Tunturi_5_gp326	269610	273224	+	2839	tail	tail sheath	Phold (foldseek)	envhog_protein948451_1
	Tunturi_5_gp327	273309	273797	+	No_PHROG	unknown function	hypothetical protein	none
	Tunturi_5_gp328	273847	276330	+	598	DNA, RNA and nucleotide metabolism	DNA ejection	Phold (foldseek)	envhog_protein994029
	Tunturi_5_gp329	276441	277136	+	985	head and packaging	virion structural protein	Phold (foldseek)	envhog_protein1133115
	Tunturi_5_gp330	277209	277718	+	No_PHROG	unknown function	hypothetical protein	none
	Tunturi_5_gp331	277718	278581	+	18299	head and packaging	head maturation protease	Phold (foldseek)	envhog_protein665733
	Tunturi_5_gp332	278679	280265	+	No_PHROG	unknown function	hypothetical protein	none
	Tunturi_5_gp333	280535	281032	+	24456	tail	tail fiber protein	Phold (foldseek)	envhog_protein2195963
	Tunturi_5_gp334	281069	282028	+	2522	head and packaging	major head protein	Phold (foldseek), DRAM-v	envhog_protein802650
	Tunturi_5_gp335	282134	282925	+	No_PHROG	unknown function	hypothetical protein	none
	Tunturi_5_gp336	283022	284056	+	1722	tail	tail protein	Phold (foldseek)	envhog_protein1602339
	Tunturi_5_gp337	284114	288259	+	28263	tail	tail fiber protein	Phold (foldseek)	envhog_protein219006_1
	Tunturi_5_gp338	288265	290073	+	8510	head and packaging	virion structural protein	Phold (foldseek)	envhog_protein1293171
	Tunturi_5_gp339	290137	290499	+	No_PHROG	unknown function	hypothetical protein	none
	Tunturi_5_gp340	290513	290920	+	No_PHROG	unknown function	hypothetical protein	none
	Tunturi_5_gp341	290996	294877	+	5073	tail	tail fiber protein	Phold (foldseek)	envhog_protein1552159_1
	Tunturi_5_gp342	294888	298448	+	5240	tail	tail fiber protein	Phold (foldseek)	envhog_protein414481
	Tunturi_5_gp343	298534	299334	+	No_PHROG	unknown function	hypothetical protein	none
	Tunturi_5_gp344	299402	299602	+	No_PHROG	unknown function	hypothetical protein	none
	Tunturi_5_gp345	299635	301638	+	30655	head and packaging	virion structural protein	Phold (foldseek)	envhog_protein1237189
	Tunturi_5_gp346	301753	302487	+	2506	DNA, RNA and nucleotide metabolism	exonuclease	Phold (foldseek)	envhog_protein322646
	Tunturi_5_gp347	302598	302915	+	No_PHROG	unknown function	hypothetical protein	none
	Tunturi_5_gp348	302926	304518	+	No_PHROG	unknown function	hypothetical protein	none
	Tunturi_5_gp349	304523	305035	+	No_PHROG	unknown function	hypothetical protein	none
	Tunturi_5_gp350	305039	308281	+	10089	moron, auxiliary metabolic gene and host takeover	DarB-like antirestriction	Phold (foldseek)	envhog_protein1251493_2

## Sheet: S4. UViGs IMGVR
Table S4. UViGs (scaffolds) retrieved from the IMG/VR database for Tunturi 1-5 viruses.
Similar to	Scaffold ID	UViG ID	vOTU	Lineage	Quality	Genome ID	Genome	Reference (PUBMED ID)
Tunturi 1	Ga0500728_01187734	IMGVR_UViG_3300047160_004267	vOTU_08184283	NA	Low	3300047160	GRE coassembly MetaHipMer (Lab enrichment of tropical soil microbial communities from Luquillo Experimental Forest, Puerto Rico)	Riley et al. 2023 (37310219)
	Ga0167644_1012391	IMGVR_UViG_3300015206_000102	vOTU_02933598	r__Duplodnaviria; k__Heunggongvirae; p__Uroviricota; c__Caudoviricetes	Low	3300015206	Arctic soil microbial communities from a glacier forefield, Russell Glacier, Kangerlussuaq, Greenland (Sample G8B, Adjacent to main proglacial river, end of transect (Watson river))	Nash et al. 2018 (29901729)
	Ga0167644_1006243	IMGVR_UViG_3300015206_000081	vOTU_02933684	r__Duplodnaviria; k__Heunggongvirae; p__Uroviricota; c__Caudoviricetes	Low	3300015206	Arctic soil microbial communities from a glacier forefield, Russell Glacier, Kangerlussuaq, Greenland (Sample G8B, Adjacent to main proglacial river, end of transect (Watson river))	Nash et al. 2018 (29901729)
	Ga0167644_1004342	IMGVR_UViG_3300015206_000108	vOTU_02933564	r__Duplodnaviria; k__Heunggongvirae; p__Uroviricota; c__Caudoviricetes	Low	3300015206	Arctic soil microbial communities from a glacier forefield, Russell Glacier, Kangerlussuaq, Greenland (Sample G8B, Adjacent to main proglacial river, end of transect (Watson river))	Nash et al. 2018 (29901729)
	Ga0167644_1002928	IMGVR_UViG_3300015206_000044	vOTU_02933558	r__Duplodnaviria; k__Heunggongvirae; p__Uroviricota; c__Caudoviricetes	Low	3300015206	Arctic soil microbial communities from a glacier forefield, Russell Glacier, Kangerlussuaq, Greenland (Sample G8B, Adjacent to main proglacial river, end of transect (Watson river))	Nash et al. 2018 (29901729)
	Ga0167644_1001277	IMGVR_UViG_3300015206_000070	vOTU_02933641	r__Duplodnaviria; k__Heunggongvirae; p__Uroviricota; c__Caudoviricetes	Low	3300015206	Arctic soil microbial communities from a glacier forefield, Russell Glacier, Kangerlussuaq, Greenland (Sample G8B, Adjacent to main proglacial river, end of transect (Watson river))	Nash et al. 2018 (29901729)
Tunturi 2	Ga0500728_01187734	IMGVR_UViG_3300047160_004267	vOTU_08184283	NA	Low	3300047160	GRE coassembly MetaHipMer (Lab enrichment of tropical soil microbial communities from Luquillo Experimental Forest, Puerto Rico)
	Ga0167644_1006243	IMGVR_UViG_3300015206_000081	vOTU_02933684	r__Duplodnaviria; k__Heunggongvirae; p__Uroviricota; c__Caudoviricetes	Low	3300015206	Arctic soil microbial communities from a glacier forefield, Russell Glacier, Kangerlussuaq, Greenland (Sample G8B, Adjacent to main proglacial river, end of transect (Watson river))	Nash et al. 2018 (29901729)
	Ga0167644_1004342	IMGVR_UViG_3300015206_000108	vOTU_02933564	r__Duplodnaviria; k__Heunggongvirae; p__Uroviricota; c__Caudoviricetes	Low	3300015206	Arctic soil microbial communities from a glacier forefield, Russell Glacier, Kangerlussuaq, Greenland (Sample G8B, Adjacent to main proglacial river, end of transect (Watson river))	Nash et al. 2018 (29901729)
	Ga0167644_1002928	IMGVR_UViG_3300015206_000044	vOTU_02933558	r__Duplodnaviria; k__Heunggongvirae; p__Uroviricota; c__Caudoviricetes	Low	3300015206	Arctic soil microbial communities from a glacier forefield, Russell Glacier, Kangerlussuaq, Greenland (Sample G8B, Adjacent to main proglacial river, end of transect (Watson river))	Nash et al. 2018 (29901729)
	Ga0167644_1001277	IMGVR_UViG_3300015206_000070	vOTU_02933641	r__Duplodnaviria; k__Heunggongvirae; p__Uroviricota; c__Caudoviricetes	Low	3300015206	Arctic soil microbial communities from a glacier forefield, Russell Glacier, Kangerlussuaq, Greenland (Sample G8B, Adjacent to main proglacial river, end of transect (Watson river))	Nash et al. 2018 (29901729)
Tunturi 3	Ga0311370_10006232	IMGVR_UViG_3300030503_000326	vOTU_05395932	r__Duplodnaviria; k__Heunggongvirae; p__Uroviricota; c__Caudoviricetes	Low	3300030503	III_Palsa_E3 coassembly (Peat permafrost microbial communities from Stordalen Mire near Abisko, Sweden)
	Ga0302222_10000037	IMGVR_UViG_3300028798_000004	vOTU_04952552	r__Duplodnaviria; k__Heunggongvirae; p__Uroviricota; c__Caudoviricetes	High	3300028798	Peat permafrost microbial communities from Stordalen Mire near Abisko, Sweden - II_Palsa_E2_2
	Ga0307474_10001655	IMGVR_UViG_3300031718_000153	vOTU_05568884	r__Duplodnaviria; k__Heunggongvirae; p__Uroviricota; c__Caudoviricetes	Low	3300031718	Hardwood forest soil microbial communities from Morgan-Monroe State Forest, Indiana, United States - atmos_gasesECM1C_05	Mushinski et al. 2020 (33319480)
	Ga0467074_0000154	IMGVR_UViG_3300044837_000017	vOTU_07821538	r__Duplodnaviria; k__Heunggongvirae; p__Uroviricota; c__Caudoviricetes	Low	3300044837	Soil microbial communities from Jackson County, Colorado, USA - Chrono_fire_39BD	Nelson et al. 2024 (38502869)
	Ga0467074_0001032	IMGVR_UViG_3300044837_000171	vOTU_07821491	r__Duplodnaviria; k__Heunggongvirae; p__Uroviricota; c__Caudoviricetes	Low	3300044837	Soil microbial communities from Jackson County, Colorado, USA - Chrono_fire_39BD	Nelson et al. 2024 (38502869)
Tunturi 4	Ga0496063_0000338	IMGVR_UViG_3300048854_000056	vOTU_08361916	r__Duplodnaviria; k__Heunggongvirae; p__Uroviricota; c__Caudoviricetes	High	3300048854	Soil microbial communities from microcosm experiment in Pacific Northwest National Lab, Richland, Washington, USA - TD8
Tunturi 5	Ga0311346_10037411	IMGVR_UViG_3300029952_000550	vOTU_05183063	r__Duplodnaviria; k__Heunggongvirae; p__Uroviricota; c__Caudoviricetes	Low	3300029952	II_Bog_N3 coassembly (Peat permafrost microbial communities from Stordalen Mire near Abisko, Sweden)

## Sheet: S5. QC metagenomes
Table S5. Metagenome quality statistics.
Sample	m12205	m12206	m12208	m12209	m12211	m12214	o12204	o12205	o12206	o12207	o12208	o12209	o12210	o12211	o12212	o12214	o12215	o12216	o12217	o12218	o12220	o12221
Reads (trimmed)	112641646	104846839	119335138	102932848	89522390	61302702	73847850	105724225	106192501	102645397	107451856	123648673	66126971	76306179	57746144	109663262	103325790	95837863	77704310	90821253	249405312	70600272
Genome statistics
Genome fraction (%)	7.517	11.784	4.336	5.287	4.691	4.926	6.676	7.303	08.08	5.87	7.96	4.713	6.847	7.052	7.516	6.727	6.774	5.958	6.77	7.772	0.171	7.222
Duplication ratio	9.226	4.941	12.196	9.37	9.992	7.64	6.325	8.363	6.914	12.029	10.121	13.722	4.799	6.871	5.063	8.874	4.996	7.267	4.418	6.919	3.161	7.028
Largest alignment	1482	2223	414	950	330	942	1706	2148	1221	528	862	330	1226	1258	1291	910	2407	539	2411	985	2148	2066
Total aligned length	29239	25344	26430	25523	19801	17946	18684	26039	25701	33502	37683	28005	19969	24056	18078	30613	21714	21017	16305	22660	320619	26510
Misassemblies
# misassemblies	0	2	0	1	0	0	0	2	1	1	1	0	1	4	1	1	1	0	1	3	22	1
Misassembled contigs length	0	6551	0	517	0	0	0	6427	1945	628	671	0	502	3992	1881	659	752	0	5882	2158	19291	1129
Mismatches
# mismatches per 100 kbp	13788	6139.72	18082	17436	13048	11673	10329	12159	10281	18905	16633	17938	9002.17	11735	7438.25	14761	11339	11574	8508.3	9527.71	7248.18	14277
# indels per 100 kbp	169.35	171.05	0	240.77	135.69	150.76	270.14	290.53	275.74	90.37	186.59	135.04	77.47	421.24	409.32	126.16	125.29	284.9	109.68	136.5	136.5	264.39
# N's per 100 kbp	0	0	0	0	0	0	0	0	0	0	0	0	0	0	0	0	0	0	0	0	0	0
Statistics without reference
# contigs	1275686	1126938	1226980	1177088	997621	669506	586115	1153262	939702	1103631	915274	1473381	491604	752071	545996	1281125	896039	1024678	632191	818240	2617348	674447
Largest contig	189326	233039	644916	938692	572513	442560	307510	198822	94170	513169	408589	1535700	345595	174269	417766	865297	1126616	365852	374190	252882	515537	144690
Total length	1407161631	1188009960	1629566807	1420094161	1196300554	801065890	618365670	1179851192	950138054	1244122299	998127496	1701289862	557178914	830518898	732110301	1590141522	1432526376	1228898024	912174588	799152219	3213611651	808311885
Total length (>= 1000 bp)	802707590	649161240	1085104612	878388919	744539818	489076242	340629506	615627342	493313524	715051361	566411097	1009547184	326039051	477749240	488075321	1001198988	1064829636	761709248	641391768	385553456	2029024950	501110636
Total length (>= 10000 bp)	84208373	50777608	226428180	149805867	101395943	94815658	24662699	43695452	18017500	113885658	46424797	146003753	44181299	41823369	106813469	193523213	309353414	103813584	157599076	39121334	297114075	64032500
Total length (>= 50000 bp)	8424764	10370276	70954104	47873592	20985414	27636349	5220223	4386658	94170	23270847	3949055	27273473	6695363	802852	26356129	59194200	89591777	13988155	40052941	6303327	34465346	4345670
Mapping reads back to metagenomes
Overall alignment rate, %	46.33	44.79	68.68	54.62	39.28	51.66	35.44	43.53	38.09	42.12	35.25	50.31	46.60	39.28	58.51	61.40	79.03	53.33	68.74	31.91	64.37	52.04

## Sheet: S6. vOTUs summary
Table S6. vOTUs detected in Kilpisjärvi fen and meadow metagenomes.
vOTU	Length, bp	Provirus	Taxonomy	Genes	Viral genes	Host genes	CheckV quality	MiUViG quality	Completeness	Completeness method	Contamination	Putative host
m12205_NODE_1176_length_18700_cov_1_435094	18700	No	Viruses;Duplodnaviria;Heunggongvirae;Uroviricota;Caudoviricetes	51	5	0	Low-quality	Genome-fragment	12	HMM-based (lower-bound)	0	Unknown
m12205_NODE_12433_length_6346_cov_1_083454	6346	No	Viruses;Duplodnaviria;Heunggongvirae;Uroviricota;Caudoviricetes	8	2	0	Low-quality	Genome-fragment	11	AAI-based (medium-confidence)	0	d__Bacteria;p__Acidobacteriota;c__Terriglobia;o__Terriglobales;f__SbA1;g__Sulfotelmatobacter
m12205_NODE_14625_length_5847_cov_1_909441	5847	No	Viruses;Duplodnaviria;Heunggongvirae;Uroviricota;Caudoviricetes	7	1	0	Low-quality	Genome-fragment	11	AAI-based (high-confidence)	0	Unknown
m12205_NODE_14882_length_5793_cov_4_074479	5793	No	Viruses;Duplodnaviria;Heunggongvirae;Uroviricota;Caudoviricetes	6	1	0	Low-quality	Genome-fragment	9	HMM-based (lower-bound)	0	Unknown
m12205_NODE_1494_length_16899_cov_1_834426	16899	No	Viruses;Duplodnaviria;Heunggongvirae;Uroviricota;Caudoviricetes	30	1	0	Low-quality	Genome-fragment	29	HMM-based (lower-bound)	0	Unknown
m12205_NODE_15226_length_5729_cov_1_126919	5729	No	Viruses;Duplodnaviria;Heunggongvirae;Uroviricota;Caudoviricetes	11	1	0	Low-quality	Genome-fragment	8	HMM-based (lower-bound)	0	Unknown
m12205_NODE_16325_length_5529_cov_1_824509	5529	No	Viruses;Duplodnaviria;Heunggongvirae;Uroviricota;Caudoviricetes	12	2	0	Low-quality	Genome-fragment	13	AAI-based (high-confidence)	0	Unknown
m12205_NODE_16459_length_5510_cov_1_125766	5510	No	Viruses;Duplodnaviria;Heunggongvirae;Uroviricota;Caudoviricetes	6	3	0	Low-quality	Genome-fragment	6	HMM-based (lower-bound)	0	Unknown
m12205_NODE_18298_length_5218_cov_1_273031	5218	No	Viruses;Duplodnaviria;Heunggongvirae;Uroviricota;Caudoviricetes	5	1	0	Low-quality	Genome-fragment	7	HMM-based (lower-bound)	0	Unknown
m12205_NODE_1938_length_15086_cov_2_884417	15086	No	Viruses;Duplodnaviria;Heunggongvirae;Uroviricota;Caudoviricetes	30	1	0	Low-quality	Genome-fragment	31	AAI-based (medium-confidence)	0	Unknown
m12205_NODE_223_length_39376_cov_1_571250	39376	No	Viruses;Duplodnaviria;Heunggongvirae;Uroviricota;Caudoviricetes	47	9	1	Medium-quality	Genome-fragment	54	HMM-based (lower-bound)	0	Unknown
m12205_NODE_2544_length_13363_cov_1_309837	13363	No	Viruses;Duplodnaviria;Heunggongvirae;Uroviricota;Caudoviricetes	17	8	0	Low-quality	Genome-fragment	23	AAI-based (medium-confidence)	0	Unknown
m12205_NODE_349_length_31692_cov_2_172374	31692	No	Viruses;Duplodnaviria;Heunggongvirae;Uroviricota;Caudoviricetes	46	7	0	Medium-quality	Genome-fragment	57	HMM-based (lower-bound)	0	Unknown
m12205_NODE_378_length_30695_cov_1_533466	30695	No	Viruses;Duplodnaviria;Heunggongvirae;Uroviricota;Caudoviricetes	51	6	0	Medium-quality	Genome-fragment	72	AAI-based (high-confidence)	0	d__Bacteria;p__Pseudomonadota;c__;o__;f__;g__
m12205_NODE_4273_length_10593_cov_1_286547_provirus_3071_10593	7523	Yes	Viruses;Duplodnaviria;Heunggongvirae;Uroviricota;Caudoviricetes	8	2	0	Low-quality	Genome-fragment	5	HMM-based (lower-bound)	0	d__Bacteria;p__Acidobacteriota;c__Thermoanaerobaculia;o__UBA5066;f__UBA5066;g__Fen-183
m12205_NODE_495_length_27139_cov_1_422701	27139	No	Viruses;Duplodnaviria;Heunggongvirae;Uroviricota;Caudoviricetes	35	1	0	Low-quality	Genome-fragment	25	HMM-based (lower-bound)	0	d__Bacteria;p__Acidobacteriota;c__Terriglobia;o__Terriglobales;f__SbA1;g__
m12205_NODE_624_length_24386_cov_1_551878	24386	No	Viruses;Duplodnaviria;Heunggongvirae;Uroviricota;Caudoviricetes	47	2	0	Low-quality	Genome-fragment	13	HMM-based (lower-bound)	0	Unknown
m12205_NODE_6390_length_8779_cov_1_052936	8779	No	Viruses;Duplodnaviria;Heunggongvirae;Uroviricota;Caudoviricetes	9	1	0	Low-quality	Genome-fragment	5	HMM-based (lower-bound)	0	d__Bacteria;p__Actinomycetota;c__Actinomycetia;o__Streptosporangiales;f__Streptosporangiaceae;g__Palsa-504
m12205_NODE_6398_length_8773_cov_1_278048	8773	No	Viruses;Duplodnaviria;Heunggongvirae;Uroviricota;Caudoviricetes	13	2	0	Low-quality	Genome-fragment	10	HMM-based (lower-bound)	0	Unknown
m12205_NODE_68_length_61517_cov_2_751490_provirus_109_54753	54645	Yes	Viruses;Duplodnaviria;Heunggongvirae;Uroviricota;Caudoviricetes	80	19	0	Medium-quality	Genome-fragment	83	AAI-based (medium-confidence)	0	Unknown
m12205_NODE_6825_length_8507_cov_1_132936	8507	No	Viruses;Duplodnaviria;Heunggongvirae;Uroviricota;Caudoviricetes	7	4	0	Low-quality	Genome-fragment	17	AAI-based (medium-confidence)	0	Unknown
m12205_NODE_7026_length_8393_cov_1_302686	8393	No	Viruses;Duplodnaviria;Heunggongvirae;Uroviricota;Caudoviricetes	11	1	0	Low-quality	Genome-fragment	5	HMM-based (lower-bound)	0	d__Bacteria;p__Pseudomonadota;c__Alphaproteobacteria;o__Rhizobiales;f__Beijerinckiaceae;g__
m12205_NODE_910_length_20824_cov_1_473692	20824	No	Viruses;Duplodnaviria;Heunggongvirae;Uroviricota;Caudoviricetes	24	2	0	Low-quality	Genome-fragment	42	AAI-based (high-confidence)	0	d__Bacteria;p__;c__;o__;f__;g__
m12205_NODE_9438_length_7263_cov_0_881867	7263	No	Viruses;Duplodnaviria;Heunggongvirae;Uroviricota;Caudoviricetes	7	5	0	Low-quality	Genome-fragment	11	AAI-based (high-confidence)	0	d__Bacteria;p__Pseudomonadota;c__Alphaproteobacteria;o__Rhizobiales;f__Xanthobacteraceae;g__
m12206_NODE_1459_length_13018_cov_1_120084	13018	No	Viruses;Duplodnaviria;Heunggongvirae;Uroviricota;Caudoviricetes	18	1	0	Low-quality	Genome-fragment	12	HMM-based (lower-bound)	0	Unknown
m12206_NODE_20_length_107965_cov_4_425249	107965	No	Viruses;Duplodnaviria;Heunggongvirae;Uroviricota;Caudoviricetes	147	8	7	Complete	High-quality	100	DTR (medium-confidence)	0	Unknown
m12206_NODE_2172_length_10875_cov_1_461574	10875	No	Viruses;Duplodnaviria;Heunggongvirae;Uroviricota;Caudoviricetes	13	3	0	Low-quality	Genome-fragment	15	HMM-based (lower-bound)	0	d__Bacteria;p__Acidobacteriota;c__Terriglobia;o__Terriglobales;f__SbA1;g__
m12206_NODE_245_length_33601_cov_1_949155	33601	No	Viruses;Duplodnaviria;Heunggongvirae;Uroviricota;Caudoviricetes	49	10	2	Low-quality	Genome-fragment	35	AAI-based (medium-confidence)	0	Unknown
m12206_NODE_2540_length_10179_cov_1_248010	10179	No	Viruses;Duplodnaviria;Heunggongvirae;Uroviricota;Caudoviricetes	17	5	1	Low-quality	Genome-fragment	17	AAI-based (high-confidence)	0	Unknown
m12206_NODE_306_length_29441_cov_1_683257	29441	No	Viruses;Duplodnaviria;Heunggongvirae;Uroviricota;Caudoviricetes	45	5	1	Low-quality	Genome-fragment	32	AAI-based (medium-confidence)	0	Unknown
m12206_NODE_3822_length_8523_cov_2_026203	8523	No	Viruses;Duplodnaviria;Heunggongvirae;Uroviricota;Caudoviricetes	13	1	0	Low-quality	Genome-fragment	8	HMM-based (lower-bound)	0	Unknown
m12206_NODE_4880_length_7615_cov_0_991052_provirus_1854_7615	5762	Yes	Viruses;Duplodnaviria;Heunggongvirae;Uroviricota;Caudoviricetes	8	1	0	Low-quality	Genome-fragment	5	HMM-based (lower-bound)	0	Unknown
m12206_NODE_530_length_21734_cov_7_197529	21734	No	Viruses;Duplodnaviria;Heunggongvirae;Uroviricota;Caudoviricetes	35	9	0	Low-quality	Genome-fragment	41	AAI-based (high-confidence)	0	Unknown
m12206_NODE_5658_length_7141_cov_1_055461	7141	No	Viruses;Duplodnaviria;Heunggongvirae;Uroviricota;Caudoviricetes	9	2	0	Low-quality	Genome-fragment	16	AAI-based (medium-confidence)	0	d__Bacteria;p__Pseudomonadota;c__Alphaproteobacteria;o__;f__;g__
m12206_NODE_7941_length_6122_cov_1_312761	6122	No	Viruses;Duplodnaviria;Heunggongvirae;Uroviricota;Caudoviricetes	10	1	0	Low-quality	Genome-fragment	10	AAI-based (medium-confidence)	0	Unknown
m12206_NODE_813_length_17230_cov_1_944337	17230	No	Viruses;Duplodnaviria;Heunggongvirae;Uroviricota;Caudoviricetes	39	1	0	Low-quality	Genome-fragment	23	HMM-based (lower-bound)	0	Unknown
m12206_NODE_9841_length_5569_cov_0_590040	5569	No	Viruses;Duplodnaviria;Heunggongvirae;Uroviricota;Caudoviricetes	5	1	0	Low-quality	Genome-fragment	4	HMM-based (lower-bound)	0	Unknown
m12208_NODE_1006_length_39701_cov_2_292515_provirus_6300_39701	33402	Yes	Viruses;Duplodnaviria;Heunggongvirae;Uroviricota;Caudoviricetes	31	8	1	Low-quality	Genome-fragment	45	HMM-based (lower-bound)	0	d__Bacteria;p__Chloroflexota;c__Limnocylindria;o__Limnocylindrales;f__CSP1-4;g__
m12208_NODE_1017_length_39495_cov_8_851199_provirus_73_32861	32789	Yes	Viruses;Duplodnaviria;Heunggongvirae;Uroviricota;Caudoviricetes	31	14	2	Medium-quality	Genome-fragment	57	HMM-based (lower-bound)	0	d__Bacteria;p__Chloroflexota;c__Limnocylindria;o__Limnocylindrales;f__CSP1-4;g__
m12208_NODE_10498_length_9509_cov_1_250906	9509	No	Viruses;Duplodnaviria;Heunggongvirae;Uroviricota;Caudoviricetes	12	2	0	Low-quality	Genome-fragment	8	AAI-based (medium-confidence)	0	d__Archaea;p__Thermoplasmatota;c__Thermoplasmata;o__GCA-020350865;f__GCA-020350865;g__
m12208_NODE_10583_length_9464_cov_1_768448	9464	No	Viruses;Duplodnaviria;Heunggongvirae;Uroviricota;Caudoviricetes	10	1	0	Low-quality	Genome-fragment	17	HMM-based (lower-bound)	0	Unknown
m12208_NODE_10657_length_9432_cov_3_262547	9432	No	Viruses;Duplodnaviria;Heunggongvirae;Uroviricota;Caudoviricetes	13	2	0	Low-quality	Genome-fragment	15	HMM-based (lower-bound)	0	Unknown
m12208_NODE_1069_length_37995_cov_1_249894	37995	No	Viruses;Duplodnaviria;Heunggongvirae;Uroviricota;Caudoviricetes	60	8	1	Medium-quality	Genome-fragment	81	AAI-based (medium-confidence)	0	d__Bacteria;p__Desulfobacterota;c__Desulfobaccia;o__Desulfobaccales;f__0-14-0-80-60-11;g__
m12208_NODE_10699_length_9410_cov_1_801357	9410	No	Viruses;Duplodnaviria;Heunggongvirae;Uroviricota;Caudoviricetes	10	2	0	Low-quality	Genome-fragment	8	HMM-based (lower-bound)	0	d__Bacteria;p__Pseudomonadota;c__;o__;f__;g__
m12208_NODE_1070_length_37987_cov_1_547913	37987	No	Viruses;Duplodnaviria;Heunggongvirae;Uroviricota;Caudoviricetes	51	9	2	Medium-quality	Genome-fragment	51	HMM-based (lower-bound)	0	d__Bacteria;p__Actinomycetota;c__Geothermincolia;o__Geothermincolales;f__Geothermincolaceae;g__
m12208_NODE_1074_length_37883_cov_1_689983_provirus_1_37188	37189	Yes	Viruses;Duplodnaviria;Heunggongvirae;Uroviricota;Caudoviricetes	56	10	2	Medium-quality	Genome-fragment	63	AAI-based (high-confidence)	0	d__Bacteria;p__Desulfobacterota_E;c__Deferrimicrobia;o__Deferrimicrobiales;f__Deferrimicrobiaceae;g__JAMDCN01
m12208_NODE_10793_length_9370_cov_1_178730	9370	No	Viruses;Duplodnaviria;Heunggongvirae;Uroviricota;Caudoviricetes	18	1	1	Low-quality	Genome-fragment	8	HMM-based (lower-bound)	0	Unknown
m12208_NODE_10831_length_9350_cov_2_909682	9350	No	Viruses;Duplodnaviria;Heunggongvirae;Uroviricota;Caudoviricetes	16	1	0	Low-quality	Genome-fragment	18	AAI-based (medium-confidence)	0	Unknown
m12208_NODE_10932_length_9299_cov_1_440580	9299	No	Viruses;Duplodnaviria;Heunggongvirae;Uroviricota;Caudoviricetes	12	1	0	Low-quality	Genome-fragment	8	HMM-based (lower-bound)	0	d__Bacteria;p__Pseudomonadota;c__Gammaproteobacteria;o__Pseudomonadales;f__Pseudomonadaceae;g__
m12208_NODE_11236_length_9164_cov_2_946996	9164	No	Viruses;Duplodnaviria;Heunggongvirae;Uroviricota;Caudoviricetes	12	2	1	Low-quality	Genome-fragment	7	HMM-based (lower-bound)	0	d__Bacteria;p__Chloroflexota;c__Limnocylindria;o__Limnocylindrales;f__CSP1-4;g__
m12208_NODE_11437_length_9064_cov_1_639029	9064	No	Viruses;Duplodnaviria;Heunggongvirae;Uroviricota;Caudoviricetes	16	2	0	Low-quality	Genome-fragment	20	AAI-based (medium-confidence)	0	Unknown
m12208_NODE_1158_length_35992_cov_1_728984	35992	No	Viruses;Duplodnaviria;Heunggongvirae;Uroviricota;Caudoviricetes	36	4	1	Medium-quality	Genome-fragment	61	AAI-based (medium-confidence)	0	d__Bacteria;p__Acidobacteriota;c__Terriglobia;o__UBA7540;f__UBA7540;g__
m12208_NODE_11580_length_8993_cov_1_033160	8993	No	Viruses;Duplodnaviria;Heunggongvirae;Uroviricota;Caudoviricetes;Herelleviridae	11	3	0	Low-quality	Genome-fragment	6	HMM-based (lower-bound)	0	d__Bacteria;p__Acidobacteriota;c__Terriglobia;o__Terriglobales;f__SbA1;g__
m12208_NODE_11589_length_8989_cov_2_481945	8989	No	Viruses;Duplodnaviria;Heunggongvirae;Uroviricota;Caudoviricetes	14	1	1	Low-quality	Genome-fragment	4	HMM-based (lower-bound)	0	Unknown
m12208_NODE_11781_length_8901_cov_1_171757	8901	No	Viruses;Duplodnaviria;Heunggongvirae;Uroviricota;Caudoviricetes	21	2	0	Low-quality	Genome-fragment	5	HMM-based (lower-bound)	0	d__Bacteria;p__Bacteroidota;c__Bacteroidia;o__Bacteroidales;f__Bacteroidaceae;g__
m12208_NODE_11808_length_8891_cov_0_998517	8891	No	Viruses;Duplodnaviria;Heunggongvirae;Uroviricota;Caudoviricetes	13	2	0	Low-quality	Genome-fragment	18	AAI-based (medium-confidence)	0	Unknown
m12208_NODE_11884_length_8861_cov_1_472636	8861	No	Viruses;Duplodnaviria;Heunggongvirae;Uroviricota;Caudoviricetes	13	3	0	Low-quality	Genome-fragment	21	AAI-based (medium-confidence)	0	d__Bacteria;p__Desulfobacterota;c__Syntrophia;o__Syntrophales;f__UBA2185;g__Fen-1135
m12208_NODE_12002_length_8818_cov_1_115062	8818	No	Viruses;Duplodnaviria;Heunggongvirae;Uroviricota;Caudoviricetes	12	4	0	Low-quality	Genome-fragment	14	HMM-based (lower-bound)	0	Unknown
m12208_NODE_12184_length_8741_cov_3_543302	8741	No	Viruses;Duplodnaviria;Heunggongvirae;Uroviricota;Caudoviricetes	13	1	0	Not-determined	Genome-fragment	NA	NA	0	Unknown
m12208_NODE_12220_length_8731_cov_1_280683	8731	No	Viruses;Duplodnaviria;Heunggongvirae;Uroviricota;Caudoviricetes	17	4	1	Low-quality	Genome-fragment	9	HMM-based (lower-bound)	0	Unknown
m12208_NODE_12426_length_8656_cov_1_217611	8656	No	Viruses;Duplodnaviria;Heunggongvirae;Uroviricota;Caudoviricetes	9	1	0	Low-quality	Genome-fragment	7	HMM-based (lower-bound)	0	Unknown
m12208_NODE_12643_length_8575_cov_1_229640	8575	No	Viruses;Duplodnaviria;Heunggongvirae;Uroviricota;Caudoviricetes;Herelleviridae	9	1	0	Low-quality	Genome-fragment	7	HMM-based (lower-bound)	0	Unknown
m12208_NODE_12895_length_8471_cov_2_212967	8471	No	Viruses;Duplodnaviria;Heunggongvirae;Uroviricota;Caudoviricetes	17	1	0	Low-quality	Genome-fragment	18	AAI-based (high-confidence)	0	d__Bacteria;p__Pseudomonadota;c__Gammaproteobacteria;o__Burkholderiales;f__Methylophilaceae;g__
m12208_NODE_13328_length_8317_cov_2_872405	8317	No	Viruses;Duplodnaviria;Heunggongvirae;Uroviricota;Caudoviricetes	16	2	0	Low-quality	Genome-fragment	18	AAI-based (medium-confidence)	0	d__Bacteria;p__Actinomycetota;c__Thermoleophilia;o__;f__;g__
m12208_NODE_13406_length_8289_cov_0_924896	8289	No	Viruses;Duplodnaviria;Heunggongvirae;Uroviricota;Caudoviricetes	10	1	0	Low-quality	Genome-fragment	14	AAI-based (medium-confidence)	0	Unknown
m12208_NODE_13467_length_8268_cov_3_105515	8268	No	Viruses;Duplodnaviria;Heunggongvirae;Uroviricota;Caudoviricetes	11	5	0	Low-quality	Genome-fragment	14	HMM-based (lower-bound)	0	Unknown
m12208_NODE_1351_length_32549_cov_2_932083	32549	No	Viruses;Duplodnaviria;Heunggongvirae;Uroviricota;Caudoviricetes	48	6	1	Medium-quality	Genome-fragment	64	AAI-based (medium-confidence)	0	d__Bacteria;p__Pseudomonadota;c__Alphaproteobacteria;o__Rhizobiales;f__Beijerinckiaceae;g__
m12208_NODE_13735_length_8171_cov_1_764048	8171	No	Viruses;Duplodnaviria;Heunggongvirae;Uroviricota;Caudoviricetes	17	2	0	Low-quality	Genome-fragment	13	HMM-based (lower-bound)	0	d__Bacteria;p__Pseudomonadota;c__Alphaproteobacteria;o__Rhodobacterales;f__Rhodobacteraceae;g__
m12208_NODE_13745_length_8166_cov_1_146909	8166	No	Viruses;Duplodnaviria;Heunggongvirae;Uroviricota;Caudoviricetes	17	2	1	Low-quality	Genome-fragment	14	HMM-based (lower-bound)	0	Unknown
m12208_NODE_1389_length_31845_cov_3_407592	31845	No	Viruses;Duplodnaviria;Heunggongvirae;Uroviricota;Caudoviricetes	51	9	0	Low-quality	Genome-fragment	37	HMM-based (lower-bound)	0	Unknown
m12208_NODE_1406_length_31597_cov_20_474992_provirus_10061_31469	21409	Yes	Viruses;Duplodnaviria;Heunggongvirae;Uroviricota;Caudoviricetes	27	9	0	Low-quality	Genome-fragment	27	HMM-based (lower-bound)	0	d__Bacteria;p__Chloroflexota;c__Limnocylindria;o__Limnocylindrales;f__CSP1-4;g__
m12208_NODE_14146_length_8031_cov_1_140309	8031	No	Viruses;Duplodnaviria;Heunggongvirae;Uroviricota;Caudoviricetes	9	7	0	Low-quality	Genome-fragment	16	AAI-based (medium-confidence)	0	d__Bacteria;p__Desulfobacterota;c__Desulfomonilia;o__Desulfomonilales;f__Desulfomonilaceae;g__JAIWNO01
m12208_NODE_14218_length_8002_cov_3_379556	8002	No	Viruses;Duplodnaviria;Heunggongvirae;Uroviricota;Caudoviricetes	12	2	1	Low-quality	Genome-fragment	4	HMM-based (lower-bound)	0	d__Bacteria;p__Chloroflexota;c__Limnocylindria;o__Limnocylindrales;f__CSP1-4;g__
m12208_NODE_14337_length_7960_cov_2_047874	7960	No	Viruses;Duplodnaviria;Heunggongvirae;Uroviricota;Caudoviricetes	14	1	0	Low-quality	Genome-fragment	9	HMM-based (lower-bound)	0	Unknown
m12208_NODE_14627_length_7869_cov_1_014596	7869	No	Viruses;Duplodnaviria;Heunggongvirae;Uroviricota;Caudoviricetes	16	1	0	Low-quality	Genome-fragment	5	HMM-based (lower-bound)	0	d__Bacteria;p__Hydrogenedentota;c__Hydrogenedentia;o__Hydrogenedentiales;f__SLHB01;g__
m12208_NODE_1472_length_30602_cov_9_955406_provirus_8316_30601	22286	Yes	Viruses;Duplodnaviria;Heunggongvirae;Uroviricota;Caudoviricetes	24	4	1	Low-quality	Genome-fragment	28	HMM-based (lower-bound)	0	d__Bacteria;p__;c__;o__;f__;g__
m12208_NODE_14916_length_7772_cov_0_956181	7772	No	Viruses;Duplodnaviria;Heunggongvirae;Uroviricota;Caudoviricetes	21	1	1	Low-quality	Genome-fragment	4	HMM-based (lower-bound)	0	Unknown
m12208_NODE_14920_length_7771_cov_1_017661	7771	No	Viruses;Duplodnaviria;Heunggongvirae;Uroviricota;Caudoviricetes	16	3	0	Low-quality	Genome-fragment	9	AAI-based (medium-confidence)	0	Unknown
m12208_NODE_15016_length_7749_cov_1_347809	7749	No	Viruses;Duplodnaviria;Heunggongvirae;Uroviricota;Caudoviricetes	14	6	0	Low-quality	Genome-fragment	8	HMM-based (lower-bound)	0	d__Bacteria;p__Patescibacteria;c__Paceibacteria;o__2-02-FULL-40-12;f__GWA2-44-9;g__
m12208_NODE_15186_length_7701_cov_1_318590	7701	No	Viruses;Duplodnaviria;Heunggongvirae;Uroviricota;Caudoviricetes	8	4	0	Low-quality	Genome-fragment	17	AAI-based (medium-confidence)	0	d__Bacteria;p__Desulfobacterota;c__Desulfobaccia;o__Desulfobaccales;f__0-14-0-80-60-11;g__0-14-0-80-60-11
m12208_NODE_15213_length_7692_cov_2_656576	7692	No	Viruses;Duplodnaviria;Heunggongvirae;Uroviricota;Caudoviricetes	12	3	1	Low-quality	Genome-fragment	12	AAI-based (medium-confidence)	0	d__Bacteria;p__Actinomycetota;c__Thermoleophilia;o__;f__;g__
m12208_NODE_15262_length_7675_cov_1_064123	7675	No	Viruses;Duplodnaviria;Heunggongvirae;Uroviricota;Caudoviricetes	20	2	0	Low-quality	Genome-fragment	3	HMM-based (lower-bound)	0	Unknown
m12208_NODE_15622_length_7578_cov_1_216078	7578	No	Viruses;Duplodnaviria;Heunggongvirae;Uroviricota;Caudoviricetes	11	1	0	Low-quality	Genome-fragment	13	HMM-based (lower-bound)	0	Unknown
m12208_NODE_1574_length_29097_cov_1_538971	29097	No	Viruses;Duplodnaviria;Heunggongvirae;Uroviricota;Caudoviricetes	39	2	0	Medium-quality	Genome-fragment	60	AAI-based (medium-confidence)	0	d__Bacteria;p__Pseudomonadota;c__Gammaproteobacteria;o__Enterobacterales;f__Enterobacteriaceae;g__
m12208_NODE_15849_length_7519_cov_1_067370	7519	No	Viruses;Duplodnaviria;Heunggongvirae;Uroviricota;Caudoviricetes	18	4	0	Low-quality	Genome-fragment	16	HMM-based (lower-bound)	0	d__Bacteria;p__Pseudomonadota;c__Gammaproteobacteria;o__Enterobacterales;f__Enterobacteriaceae;g__Escherichia
m12208_NODE_15987_length_7487_cov_1_347826	7487	No	Viruses;Duplodnaviria;Heunggongvirae;Uroviricota;Caudoviricetes	11	4	0	Low-quality	Genome-fragment	14	AAI-based (high-confidence)	0	Unknown
m12208_NODE_16040_length_7472_cov_1_053914	7472	No	Viruses;Duplodnaviria;Heunggongvirae;Uroviricota;Caudoviricetes	20	1	0	Low-quality	Genome-fragment	6	HMM-based (lower-bound)	0	d__Archaea;p__Asgardarchaeota;c__Lokiarchaeia;o__Helarchaeales;f__HEL-GB-A;g__
m12208_NODE_16107_length_7453_cov_1_380699	7453	No	Viruses;Duplodnaviria;Heunggongvirae;Uroviricota;Caudoviricetes	9	3	0	Low-quality	Genome-fragment	10	HMM-based (lower-bound)	0	Unknown
m12208_NODE_1616_length_28624_cov_8_009861	28624	No	Viruses;Duplodnaviria;Heunggongvirae;Uroviricota;Caudoviricetes	44	2	1	Medium-quality	Genome-fragment	85	AAI-based (medium-confidence)	0	d__Bacteria;p__Actinomycetota;c__Actinomycetia;o__Mycobacteriales;f__Mycobacteriaceae;g__
m12208_NODE_16180_length_7431_cov_1_044359	7431	No	Viruses;Duplodnaviria;Heunggongvirae;Uroviricota;Caudoviricetes	15	2	0	Low-quality	Genome-fragment	12	AAI-based (high-confidence)	0	Unknown
m12208_NODE_16238_length_7416_cov_0_907395	7416	No	Viruses;Duplodnaviria;Heunggongvirae;Uroviricota;Caudoviricetes	15	1	0	Low-quality	Genome-fragment	7	HMM-based (lower-bound)	0	Unknown
m12208_NODE_16369_length_7375_cov_1_086369	7375	No	Viruses;Duplodnaviria;Heunggongvirae;Uroviricota;Caudoviricetes	6	1	0	Low-quality	Genome-fragment	12	AAI-based (medium-confidence)	0	Unknown
m12208_NODE_1637_length_28343_cov_1_489793	28343	No	Viruses;Duplodnaviria;Heunggongvirae;Uroviricota;Caudoviricetes	37	7	0	Low-quality	Genome-fragment	35	HMM-based (lower-bound)	0	d__Bacteria;p__Actinomycetota;c__Actinomycetia;o__Actinomycetales;f__Actinomycetaceae;g__
m12208_NODE_1686_length_27907_cov_1_370770	27907	No	Viruses;Duplodnaviria;Heunggongvirae;Uroviricota;Caudoviricetes	46	7	0	Low-quality	Genome-fragment	39	AAI-based (high-confidence)	0	Unknown
m12208_NODE_1691_length_27876_cov_1_318462	27876	No	Viruses;Duplodnaviria;Heunggongvirae;Uroviricota;Caudoviricetes	29	5	0	Low-quality	Genome-fragment	39	AAI-based (medium-confidence)	0	Unknown
m12208_NODE_1734_length_27432_cov_1_354880	27432	No	Viruses;Duplodnaviria;Heunggongvirae;Uroviricota;Caudoviricetes	37	3	0	Low-quality	Genome-fragment	15	HMM-based (lower-bound)	0	d__Bacteria;p__Desulfobacterota_F;c__WTBG01;o__JAGOGO01;f__JAGOGO01;g__
m12208_NODE_17390_length_7120_cov_1_211783	7120	No	Viruses;Duplodnaviria;Heunggongvirae;Uroviricota;Caudoviricetes	22	3	0	Low-quality	Genome-fragment	2	HMM-based (lower-bound)	0	Unknown
m12208_NODE_17766_length_7032_cov_1_498769	7032	No	Viruses;Duplodnaviria;Heunggongvirae;Uroviricota;Caudoviricetes	14	2	0	Low-quality	Genome-fragment	8	HMM-based (lower-bound)	0	d__Bacteria;p__Acidobacteriota;c__Aminicenantia;o__Aminicenantales;f__RBG-16-66-30;g__
m12208_NODE_17791_length_7026_cov_4_218293	7026	No	Viruses;Duplodnaviria;Heunggongvirae;Uroviricota;Caudoviricetes	8	2	0	Low-quality	Genome-fragment	9	HMM-based (lower-bound)	0	d__Bacteria;p__Actinomycetota;c__;o__;f__;g__
m12208_NODE_17861_length_7011_cov_1_643231	7011	No	Viruses;Duplodnaviria;Heunggongvirae;Uroviricota;Caudoviricetes	11	3	0	Low-quality	Genome-fragment	11	HMM-based (lower-bound)	0	Unknown
m12208_NODE_17966_length_6988_cov_5_696691	6988	No	Viruses;Duplodnaviria;Heunggongvirae;Uroviricota;Caudoviricetes	9	1	0	Low-quality	Genome-fragment	15	HMM-based (lower-bound)	0	d__Bacteria;p__Pseudomonadota;c__Alphaproteobacteria;o__Rhizobiales;f__Rhizobiaceae;g__
m12208_NODE_18_length_306572_cov_3_653099_provirus_62994_99920	36927	Yes	Viruses;Duplodnaviria;Heunggongvirae;Uroviricota;Caudoviricetes	62	9	1	Medium-quality	Genome-fragment	52	HMM-based (lower-bound)	0	d__Bacteria;p__;c__;o__;f__;g__
m12208_NODE_18075_length_6963_cov_1_266530	6963	No	Viruses;Duplodnaviria;Heunggongvirae;Uroviricota;Caudoviricetes	8	1	0	Low-quality	Genome-fragment	26	AAI-based (medium-confidence)	0	d__Bacteria;p__Chloroflexota;c__Anaerolineae;o__Anaerolineales;f__UBA4823;g__
m12208_NODE_18204_length_6935_cov_5_249559	6935	No	Viruses;Duplodnaviria;Heunggongvirae;Uroviricota;Caudoviricetes	18	1	0	Low-quality	Genome-fragment	5	HMM-based (lower-bound)	0	Unknown
m12208_NODE_18447_length_6884_cov_1_160870	6884	No	Viruses;Duplodnaviria;Heunggongvirae;Uroviricota;Caudoviricetes	9	1	0	Low-quality	Genome-fragment	16	AAI-based (medium-confidence)	0	Unknown
m12208_NODE_18586_length_6855_cov_0_736177	6855	No	Viruses;Duplodnaviria;Heunggongvirae;Uroviricota;Caudoviricetes	12	1	1	Low-quality	Genome-fragment	8	HMM-based (lower-bound)	0	Unknown
m12208_NODE_18920_length_6777_cov_1_924962	6777	No	Viruses;Duplodnaviria;Heunggongvirae;Uroviricota;Caudoviricetes	11	1	0	Low-quality	Genome-fragment	6	HMM-based (lower-bound)	0	Unknown
m12208_NODE_19183_length_6724_cov_0_857814	6724	No	Viruses;Duplodnaviria;Heunggongvirae;Uroviricota;Caudoviricetes	9	4	0	Low-quality	Genome-fragment	14	AAI-based (high-confidence)	0	Unknown
m12208_NODE_19255_length_6711_cov_0_845838	6711	No	Viruses;Duplodnaviria;Heunggongvirae;Uroviricota;Caudoviricetes	8	2	0	Low-quality	Genome-fragment	7	HMM-based (lower-bound)	0	d__Archaea;p__Halobacteriota;c__Bog-38;o__Bog-38;f__Bog-38;g__
m12208_NODE_19310_length_6698_cov_0_879775	6698	No	Viruses;Duplodnaviria;Heunggongvirae;Uroviricota;Caudoviricetes	11	3	0	Low-quality	Genome-fragment	9	HMM-based (lower-bound)	0	Unknown
m12208_NODE_19709_length_6624_cov_1_076959	6624	No	Viruses;Duplodnaviria;Heunggongvirae;Uroviricota;Caudoviricetes	8	4	0	Low-quality	Genome-fragment	12	AAI-based (medium-confidence)	0	d__Bacteria;p__Pseudomonadota;c__Gammaproteobacteria;o__Burkholderiales;f__Neisseriaceae;g__
m12208_NODE_19938_length_6578_cov_1_044799	6578	No	Viruses;Duplodnaviria;Heunggongvirae;Uroviricota;Caudoviricetes	10	4	0	Low-quality	Genome-fragment	11	AAI-based (medium-confidence)	0	d__Bacteria;p__Actinomycetota;c__Thermoleophilia;o__;f__;g__
m12208_NODE_20023_length_6561_cov_1_109263	6561	No	Viruses;Duplodnaviria;Heunggongvirae;Uroviricota;Caudoviricetes	11	1	1	Low-quality	Genome-fragment	11	HMM-based (lower-bound)	0	d__Bacteria;p__Chloroflexota;c__Limnocylindria;o__Limnocylindrales;f__CSP1-4;g__
m12208_NODE_20236_length_6519_cov_1_192272	6519	No	Viruses;Duplodnaviria;Heunggongvirae;Uroviricota;Caudoviricetes	17	2	0	Low-quality	Genome-fragment	5	HMM-based (lower-bound)	0	Unknown
m12208_NODE_203_length_106177_cov_3_761971_provirus_90612_106177	15566	Yes	Viruses;Duplodnaviria;Heunggongvirae;Uroviricota;Caudoviricetes	17	5	0	Low-quality	Genome-fragment	26	AAI-based (medium-confidence)	0	d__Bacteria;p__Chloroflexota;c__Limnocylindria;o__Limnocylindrales;f__CSP1-4;g__
m12208_NODE_20376_length_6497_cov_1_179121	6497	No	Viruses;Duplodnaviria;Heunggongvirae;Uroviricota;Caudoviricetes	9	5	0	Low-quality	Genome-fragment	15	AAI-based (medium-confidence)	0	Unknown
m12208_NODE_20442_length_6484_cov_1_595407	6484	No	Viruses;Duplodnaviria;Heunggongvirae;Uroviricota;Caudoviricetes	8	3	0	Low-quality	Genome-fragment	5	HMM-based (lower-bound)	0	Unknown
m12208_NODE_2054_length_24563_cov_2_131364	24563	No	Viruses;Duplodnaviria;Heunggongvirae;Uroviricota;Caudoviricetes	38	8	1	Low-quality	Genome-fragment	42	AAI-based (medium-confidence)	0	d__Bacteria;p__;c__;o__;f__;g__
m12208_NODE_20867_length_6405_cov_0_999681	6405	No	Viruses;Duplodnaviria;Heunggongvirae;Uroviricota;Caudoviricetes	9	2	0	Low-quality	Genome-fragment	7	AAI-based (medium-confidence)	0	Unknown
m12208_NODE_21131_length_6357_cov_1_204494	6357	No	Viruses;Duplodnaviria;Heunggongvirae;Uroviricota;Caudoviricetes	3	1	0	Low-quality	Genome-fragment	8	HMM-based (lower-bound)	0	Unknown
m12208_NODE_2118_length_24079_cov_5_814170	24079	No	Viruses;Duplodnaviria;Heunggongvirae;Uroviricota;Caudoviricetes	24	5	0	Low-quality	Genome-fragment	27	AAI-based (medium-confidence)	0	d__Archaea;p__Thermoplasmatota;c__Poseidoniia;o__MGIII;f__CG-Epi1;g__
m12208_NODE_21228_length_6341_cov_0_834567	6341	No	Viruses;Duplodnaviria;Heunggongvirae;Uroviricota;Caudoviricetes	8	2	0	Low-quality	Genome-fragment	5	AAI-based (high-confidence)	0	Unknown
m12208_NODE_2131_length_24002_cov_1_746010	24002	No	Viruses;Duplodnaviria;Heunggongvirae;Uroviricota;Caudoviricetes	27	1	0	Medium-quality	Genome-fragment	56	AAI-based (medium-confidence)	0	Unknown
m12208_NODE_21381_length_6311_cov_41_604948	6311	No	Viruses;Duplodnaviria;Heunggongvirae;Uroviricota;Caudoviricetes	13	2	0	Low-quality	Genome-fragment	15	AAI-based (medium-confidence)	0	d__Bacteria;p__Chloroflexota;c__Anaerolineae;o__Anaerolineales;f__;g__
m12208_NODE_21727_length_6256_cov_1_196606	6256	No	Viruses;Duplodnaviria;Heunggongvirae;Uroviricota;Caudoviricetes	13	2	0	Low-quality	Genome-fragment	2	HMM-based (lower-bound)	0	Unknown
m12208_NODE_21844_length_6236_cov_0_976756	6236	No	Viruses;Duplodnaviria;Heunggongvirae;Uroviricota;Caudoviricetes	10	1	0	Low-quality	Genome-fragment	11	AAI-based (high-confidence)	0	Unknown
m12208_NODE_22735_length_6086_cov_1_478939	6086	No	Viruses;Duplodnaviria;Heunggongvirae;Uroviricota;Caudoviricetes	12	5	0	Low-quality	Genome-fragment	11	HMM-based (lower-bound)	0	Unknown
m12208_NODE_23194_length_6015_cov_2_107507	6015	No	Viruses;Duplodnaviria;Heunggongvirae;Uroviricota;Caudoviricetes	8	2	0	Low-quality	Genome-fragment	4	HMM-based (lower-bound)	0	d__Bacteria;p__Chloroflexota;c__Anaerolineae;o__Anaerolineales;f__UBA4823;g__
m12208_NODE_23268_length_6005_cov_1_267098	6005	No	Viruses;Duplodnaviria;Heunggongvirae;Uroviricota;Caudoviricetes	7	2	0	Low-quality	Genome-fragment	8	HMM-based (lower-bound)	0	d__Bacteria;p__Actinomycetota;c__Thermoleophilia;o__UBA2241;f__UBA2241;g__CAIXSE01
m12208_NODE_23436_length_5978_cov_0_794736	5978	No	Viruses;Duplodnaviria;Heunggongvirae;Uroviricota;Caudoviricetes	7	2	0	Low-quality	Genome-fragment	13	AAI-based (medium-confidence)	0	d__Bacteria;p__Pseudomonadota;c__Gammaproteobacteria;o__Enterobacterales_A;f__Vibrionaceae;g__
m12208_NODE_23527_length_5964_cov_1_022957	5964	No	Viruses;Duplodnaviria;Heunggongvirae;Uroviricota;Caudoviricetes	7	4	0	Low-quality	Genome-fragment	11	AAI-based (medium-confidence)	0	d__Bacteria;p__Pseudomonadota;c__Alphaproteobacteria;o__Rhizobiales;f__Rhizobiaceae;g__
m12208_NODE_23705_length_5938_cov_4_292893	5938	No	Viruses;Duplodnaviria;Heunggongvirae;Uroviricota;Caudoviricetes	5	5	0	Low-quality	Genome-fragment	9	HMM-based (lower-bound)	0	d__Bacteria;p__Chloroflexota;c__Anaerolineae;o__CG2-30-64-16;f__CG2-30-64-16;g__
m12208_NODE_24209_length_5863_cov_1_061890	5863	No	Viruses;Duplodnaviria;Heunggongvirae;Uroviricota;Caudoviricetes	6	2	0	Low-quality	Genome-fragment	15	AAI-based (high-confidence)	0	d__Bacteria;p__Pseudomonadota;c__Alphaproteobacteria;o__Rhizobiales;f__Beijerinckiaceae;g__
m12208_NODE_24553_length_5812_cov_1_960774	5812	No	Viruses;Duplodnaviria;Heunggongvirae;Uroviricota;Caudoviricetes	16	1	0	Low-quality	Genome-fragment	5	HMM-based (lower-bound)	0	Unknown
m12208_NODE_24704_length_5790_cov_1_041674	5790	No	Viruses;Duplodnaviria;Heunggongvirae;Uroviricota;Caudoviricetes	6	1	0	Low-quality	Genome-fragment	11	HMM-based (lower-bound)	0	d__Bacteria;p__Chloroflexota;c__Anaerolineae;o__Anaerolineales;f__UBA4823;g__
m12208_NODE_2493_length_22056_cov_1_159059_provirus_4340_21942	17603	Yes	Viruses;Duplodnaviria;Heunggongvirae;Uroviricota;Caudoviricetes	24	2	1	Low-quality	Genome-fragment	10	HMM-based (lower-bound)	0	Unknown
m12208_NODE_24994_length_5751_cov_1_179943	5751	No	Viruses;Duplodnaviria;Heunggongvirae;Uroviricota;Caudoviricetes	8	2	0	Low-quality	Genome-fragment	11	AAI-based (high-confidence)	0	d__Bacteria;p__;c__;o__;f__;g__
m12208_NODE_2501_length_22030_cov_1_521983	22030	No	Viruses;Duplodnaviria;Heunggongvirae;Uroviricota;Caudoviricetes	30	7	0	Low-quality	Genome-fragment	45	AAI-based (medium-confidence)	0	Unknown
m12208_NODE_252_length_94214_cov_4_198401	94214	No	Viruses;Duplodnaviria;Heunggongvirae;Uroviricota;Caudoviricetes	145	14	2	Complete	High-quality	100	DTR (medium-confidence)	0	Unknown
m12208_NODE_25346_length_5705_cov_1_821083	5705	No	Viruses;Duplodnaviria;Heunggongvirae;Uroviricota;Caudoviricetes	10	2	0	Low-quality	Genome-fragment	9	HMM-based (lower-bound)	0	Unknown
m12208_NODE_2540_length_21849_cov_1_304668_provirus_4387_21849	17463	Yes	Viruses;Duplodnaviria;Heunggongvirae;Uroviricota;Caudoviricetes	13	4	0	Low-quality	Genome-fragment	19	AAI-based (medium-confidence)	0	d__Bacteria;p__Pseudomonadota;c__Alphaproteobacteria;o__Rhodobacterales;f__Rhodobacteraceae;g__Amylibacter
m12208_NODE_2578_length_21678_cov_1_636769	21678	No	Viruses;Duplodnaviria;Heunggongvirae;Uroviricota;Caudoviricetes	17	2	0	Low-quality	Genome-fragment	13	HMM-based (lower-bound)	0	Unknown
m12208_NODE_26253_length_5594_cov_1_266508	5594	No	Viruses;Duplodnaviria;Heunggongvirae;Uroviricota;Caudoviricetes	9	2	0	Low-quality	Genome-fragment	6	AAI-based (medium-confidence)	0	Unknown
m12208_NODE_26509_length_5563_cov_4_174761	5563	No	Viruses;Duplodnaviria;Heunggongvirae;Uroviricota;Caudoviricetes	6	3	0	Low-quality	Genome-fragment	20	AAI-based (medium-confidence)	0	Unknown
m12208_NODE_26517_length_5563_cov_0_857432	5563	No	Viruses;Duplodnaviria;Heunggongvirae;Uroviricota;Caudoviricetes	5	5	0	Low-quality	Genome-fragment	7	HMM-based (lower-bound)	0	d__Bacteria;p__Actinomycetota;c__Thermoleophilia;o__;f__;g__
m12208_NODE_26677_length_5544_cov_0_807273	5544	No	Viruses;Duplodnaviria;Heunggongvirae;Uroviricota;Caudoviricetes	10	2	0	Low-quality	Genome-fragment	14	AAI-based (medium-confidence)	0	d__Bacteria;p__Pseudomonadota;c__Alphaproteobacteria;o__Rhizobiales;f__Rhizobiaceae;g__
m12208_NODE_2742_length_20876_cov_5_834691	20876	No	Viruses;Duplodnaviria;Heunggongvirae;Uroviricota;Caudoviricetes	29	9	1	Medium-quality	Genome-fragment	53	AAI-based (medium-confidence)	0	Unknown
m12208_NODE_27468_length_5460_cov_0_835552	5460	No	Viruses;Duplodnaviria;Heunggongvirae;Uroviricota;Caudoviricetes	5	1	0	Low-quality	Genome-fragment	11	HMM-based (lower-bound)	0	Unknown
m12208_NODE_2756_length_20792_cov_1_889088	20792	No	Viruses;Duplodnaviria;Heunggongvirae;Uroviricota;Caudoviricetes	27	2	2	Low-quality	Genome-fragment	24	HMM-based (lower-bound)	0	Unknown
m12208_NODE_27780_length_5426_cov_1_820343	5426	No	Viruses;Duplodnaviria;Heunggongvirae;Uroviricota;Caudoviricetes	8	2	0	Low-quality	Genome-fragment	12	AAI-based (medium-confidence)	0	Unknown
m12208_NODE_28030_length_5397_cov_1_393928	5397	No	Viruses;Duplodnaviria;Heunggongvirae;Uroviricota;Caudoviricetes	7	2	0	Low-quality	Genome-fragment	13	AAI-based (high-confidence)	0	Unknown
m12208_NODE_28070_length_5393_cov_0_952146	5393	No	Viruses;Duplodnaviria;Heunggongvirae;Uroviricota;Caudoviricetes	9	1	0	Low-quality	Genome-fragment	10	AAI-based (medium-confidence)	0	d__Bacteria;p__Pseudomonadota;c__Gammaproteobacteria;o__Burkholderiales;f__Burkholderiaceae;g__
m12208_NODE_2820_length_20486_cov_2_497569	20486	No	Viruses;Duplodnaviria;Heunggongvirae;Uroviricota;Caudoviricetes	30	9	0	Low-quality	Genome-fragment	26	HMM-based (lower-bound)	0	Unknown
m12208_NODE_28229_length_5373_cov_0_903355	5373	No	Viruses;Duplodnaviria;Heunggongvirae;Uroviricota;Caudoviricetes	16	1	0	Low-quality	Genome-fragment	3	HMM-based (lower-bound)	0	d__Archaea;p__Thermoproteota;c__Bathyarchaeia;o__40CM-2-53-6;f__RBG-13-38-9;g__
m12208_NODE_28589_length_5330_cov_1_018835	5330	No	Viruses;Duplodnaviria;Heunggongvirae;Uroviricota;Caudoviricetes	5	1	0	Low-quality	Genome-fragment	9	HMM-based (lower-bound)	0	Unknown
m12208_NODE_28780_length_5308_cov_0_916232	5308	No	Viruses;Duplodnaviria;Heunggongvirae;Uroviricota;Caudoviricetes	6	1	1	Low-quality	Genome-fragment	11	AAI-based (medium-confidence)	0	Unknown
m12208_NODE_29492_length_5229_cov_1_545472	5229	No	Viruses;Duplodnaviria;Heunggongvirae;Uroviricota;Caudoviricetes	6	1	0	Low-quality	Genome-fragment	20	AAI-based (medium-confidence)	0	Unknown
m12208_NODE_29622_length_5218_cov_0_915537	5218	No	Viruses;Duplodnaviria;Heunggongvirae;Uroviricota;Caudoviricetes	9	2	0	Low-quality	Genome-fragment	7	HMM-based (lower-bound)	0	Unknown
m12208_NODE_29872_length_5190_cov_1_096978	5190	No	Viruses;Duplodnaviria;Heunggongvirae;Uroviricota;Caudoviricetes	8	2	0	Low-quality	Genome-fragment	8	HMM-based (lower-bound)	0	d__Bacteria;p__Actinomycetota;c__Actinomycetia;o__Actinomycetales;f__Microbacteriaceae;g__
m12208_NODE_30016_length_5174_cov_1_210224	5174	No	Viruses;Duplodnaviria;Heunggongvirae;Uroviricota;Caudoviricetes	5	1	0	Low-quality	Genome-fragment	13	AAI-based (medium-confidence)	0	d__Bacteria;p__Patescibacteria;c__Paceibacteria;o__Moranbacterales;f__UBA11712;g__UBA11712
m12208_NODE_30062_length_5169_cov_2_303253	5169	No	Viruses;Duplodnaviria;Heunggongvirae;Uroviricota;Caudoviricetes	6	4	0	Low-quality	Genome-fragment	8	AAI-based (high-confidence)	0	d__Bacteria;p__Actinomycetota;c__Thermoleophilia;o__;f__;g__
m12208_NODE_30101_length_5165_cov_1_202461	5165	No	Viruses;Duplodnaviria;Heunggongvirae;Uroviricota;Caudoviricetes	5	1	0	Low-quality	Genome-fragment	7	HMM-based (lower-bound)	0	Unknown
m12208_NODE_30117_length_5163_cov_4_234114	5163	No	Viruses;Duplodnaviria;Heunggongvirae;Uroviricota;Caudoviricetes	4	1	0	Low-quality	Genome-fragment	17	AAI-based (medium-confidence)	0	Unknown
m12208_NODE_30375_length_5137_cov_2_543513	5137	No	Viruses;Duplodnaviria;Heunggongvirae;Uroviricota;Caudoviricetes	6	4	0	Low-quality	Genome-fragment	8	AAI-based (high-confidence)	0	d__Bacteria;p__Actinomycetota;c__Thermoleophilia;o__;f__;g__
m12208_NODE_3039_length_19535_cov_2_166941	19535	No	Viruses;Duplodnaviria;Heunggongvirae;Uroviricota;Caudoviricetes	26	4	1	Medium-quality	Genome-fragment	50	AAI-based (medium-confidence)	0	Unknown
m12208_NODE_30542_length_5120_cov_1_727018	5120	No	Viruses;Duplodnaviria;Heunggongvirae;Uroviricota;Caudoviricetes	9	2	0	Low-quality	Genome-fragment	3	HMM-based (lower-bound)	0	Unknown
m12208_NODE_30799_length_5097_cov_0_983702	5097	No	Viruses;Duplodnaviria;Heunggongvirae;Uroviricota;Caudoviricetes	7	3	0	Low-quality	Genome-fragment	9	AAI-based (medium-confidence)	0	d__Bacteria;p__Desulfobacterota_E;c__Deferrimicrobia;o__Deferrimicrobiales;f__Deferrimicrobiaceae;g__
m12208_NODE_30888_length_5089_cov_0_907094	5089	No	Viruses;Duplodnaviria;Heunggongvirae;Uroviricota;Caudoviricetes	7	5	0	Low-quality	Genome-fragment	14	AAI-based (high-confidence)	0	d__Bacteria;p__Pseudomonadota;c__Alphaproteobacteria;o__Rhizobiales;f__Rhizobiaceae;g__JAFKJW01
m12208_NODE_31_length_252806_cov_1_804776_provirus_145878_174927	29050	Yes	Viruses;Duplodnaviria;Heunggongvirae;Uroviricota;Caudoviricetes	34	5	2	Low-quality	Genome-fragment	46	HMM-based (lower-bound)	0	d__Bacteria;p__Bacillota_A;c__Clostridia;o__Christensenellales;f__CAG-74;g__Limiplasma
m12208_NODE_31_length_252806_cov_1_804776_provirus_215587_252804	37218	Yes	Viruses;Duplodnaviria;Heunggongvirae;Uroviricota;Caudoviricetes	37	13	1	Medium-quality	Genome-fragment	77	AAI-based (high-confidence)	0	d__Bacteria;p__Bacillota_A;c__Clostridia;o__Christensenellales;f__CAG-74;g__Limiplasma
m12208_NODE_3162_length_19040_cov_1_193200	19040	No	Viruses;Duplodnaviria;Heunggongvirae;Uroviricota;Caudoviricetes	28	7	1	Low-quality	Genome-fragment	31	AAI-based (medium-confidence)	0	Unknown
m12208_NODE_31663_length_5013_cov_1_886615	5013	No	Viruses;Duplodnaviria;Heunggongvirae;Uroviricota;Caudoviricetes	7	2	0	Low-quality	Genome-fragment	8	HMM-based (lower-bound)	0	d__Bacteria;p__Chloroflexota;c__Limnocylindria;o__Limnocylindrales;f__CSP1-4;g__
m12208_NODE_3198_length_18912_cov_2_176045	18912	No	Viruses;Duplodnaviria;Heunggongvirae;Uroviricota;Caudoviricetes	37	11	2	Low-quality	Genome-fragment	43	AAI-based (medium-confidence)	0	Unknown
m12208_NODE_3314_length_18571_cov_1_478150	18571	No	Viruses;Duplodnaviria;Heunggongvirae;Uroviricota;Caudoviricetes	32	4	2	Low-quality	Genome-fragment	28	AAI-based (medium-confidence)	0	Unknown
m12208_NODE_3320_length_18557_cov_1_545035	18557	No	Viruses;Duplodnaviria;Heunggongvirae;Uroviricota;Caudoviricetes	20	2	1	Low-quality	Genome-fragment	30	AAI-based (medium-confidence)	0	Unknown
m12208_NODE_3387_length_18400_cov_1_586439	18400	No	Viruses;Duplodnaviria;Heunggongvirae;Uroviricota;Caudoviricetes	23	1	1	Low-quality	Genome-fragment	23	HMM-based (lower-bound)	0	Unknown
m12208_NODE_3483_length_18076_cov_1_416402	18076	No	Viruses;Duplodnaviria;Heunggongvirae;Uroviricota;Caudoviricetes	20	1	1	Low-quality	Genome-fragment	28	AAI-based (medium-confidence)	0	Unknown
m12208_NODE_38_length_234147_cov_2_122712_provirus_195702_234146	38445	Yes	Viruses;Duplodnaviria;Heunggongvirae;Uroviricota;Caudoviricetes	50	8	1	Medium-quality	Genome-fragment	72	AAI-based (medium-confidence)	0	d__Bacteria;p__Bacillota_A;c__Clostridia;o__Christensenellales;f__CAG-74;g__
m12208_NODE_384_length_72405_cov_5_247171	72405	No	Viruses;Duplodnaviria;Heunggongvirae;Uroviricota;Caudoviricetes	120	10	10	Complete	High-quality	100	DTR (high-confidence)	0	Unknown
m12208_NODE_3861_length_17078_cov_5_171081	17078	No	Viruses;Duplodnaviria;Heunggongvirae;Uroviricota;Caudoviricetes	24	5	0	Low-quality	Genome-fragment	34	AAI-based (medium-confidence)	0	Unknown
m12208_NODE_3881_length_17000_cov_1_499318	17000	No	Viruses;Duplodnaviria;Heunggongvirae;Uroviricota;Caudoviricetes	19	2	1	Low-quality	Genome-fragment	13	HMM-based (lower-bound)	0	d__Bacteria;p__Bacteroidota;c__Bacteroidia;o__Bacteroidales;f__Bacteroidaceae;g__Bacteroides
m12208_NODE_3921_length_16903_cov_1_332737	16903	No	Viruses;Duplodnaviria;Heunggongvirae;Uroviricota;Caudoviricetes	42	5	0	Low-quality	Genome-fragment	24	AAI-based (medium-confidence)	0	d__Bacteria;p__Desulfobacterota;c__Desulfobaccia;o__Desulfobaccales;f__0-14-0-80-60-11;g__
m12208_NODE_3983_length_16750_cov_1_661313	16750	No	Viruses;Duplodnaviria;Heunggongvirae;Uroviricota;Caudoviricetes	17	2	0	Low-quality	Genome-fragment	24	AAI-based (medium-confidence)	0	Unknown
m12208_NODE_4049_length_16578_cov_1_178105	16578	No	Viruses;Duplodnaviria;Heunggongvirae;Uroviricota;Caudoviricetes	20	3	1	Low-quality	Genome-fragment	44	AAI-based (medium-confidence)	0	d__Archaea;p__Nanoarchaeota;c__Nanoarchaeia;o__SCGC-AAA011-G17;f__PNOQ01;g__
m12208_NODE_4122_length_16390_cov_10_335977	16390	No	Viruses;Duplodnaviria;Heunggongvirae;Uroviricota;Caudoviricetes	27	4	0	Low-quality	Genome-fragment	19	HMM-based (lower-bound)	0	Unknown
m12208_NODE_4321_length_15930_cov_4_862937	15930	No	Viruses;Duplodnaviria;Heunggongvirae;Uroviricota;Caudoviricetes	28	7	0	Low-quality	Genome-fragment	32	AAI-based (medium-confidence)	0	Unknown
m12208_NODE_4343_length_15876_cov_2_584799	15876	No	Viruses;Duplodnaviria;Heunggongvirae;Uroviricota;Caudoviricetes	27	5	0	Low-quality	Genome-fragment	12	HMM-based (lower-bound)	0	Unknown
m12208_NODE_4635_length_15233_cov_5_362836	15233	No	Viruses;Duplodnaviria;Heunggongvirae;Uroviricota;Caudoviricetes	20	4	0	Low-quality	Genome-fragment	44	AAI-based (medium-confidence)	0	Unknown
m12208_NODE_4731_length_15046_cov_1_182385	15046	No	Viruses;Duplodnaviria;Heunggongvirae;Uroviricota;Caudoviricetes	24	3	0	Low-quality	Genome-fragment	27	HMM-based (lower-bound)	0	d__Bacteria;p__Pseudomonadota;c__Gammaproteobacteria;o__JAADHS01;f__JAADHS01;g__
m12208_NODE_4905_length_14739_cov_1_429510	14739	No	Viruses;Duplodnaviria;Heunggongvirae;Uroviricota;Caudoviricetes	23	5	0	Low-quality	Genome-fragment	27	AAI-based (medium-confidence)	0	d__Bacteria;p__Planctomycetota;c__Phycisphaerae;o__Phycisphaerales;f__UBA1924;g__J022
m12208_NODE_4916_length_14717_cov_3_063400	14717	No	Viruses;Duplodnaviria;Heunggongvirae;Uroviricota;Caudoviricetes	13	1	0	Not-determined	Genome-fragment	NA	NA	0	Unknown
m12208_NODE_507_length_60111_cov_2_475410_provirus_44289_60111	15823	Yes	Viruses;Duplodnaviria;Heunggongvirae;Uroviricota;Caudoviricetes	23	2	1	Low-quality	Genome-fragment	29	AAI-based (medium-confidence)	0	d__Bacteria;p__Bacillota_A;c__Clostridia;o__Christensenellales;f__CAG-74;g__Limiplasma
m12208_NODE_5119_length_14403_cov_1_072429	14403	No	Viruses;Duplodnaviria;Heunggongvirae;Uroviricota;Caudoviricetes	19	11	0	Low-quality	Genome-fragment	21	HMM-based (lower-bound)	0	Unknown
m12208_NODE_5126_length_14395_cov_2_536655	14395	No	Viruses;Duplodnaviria;Heunggongvirae;Uroviricota;Caudoviricetes	16	5	0	Low-quality	Genome-fragment	35	AAI-based (medium-confidence)	0	Unknown
m12208_NODE_5173_length_14310_cov_3_729747	14310	No	Viruses;Duplodnaviria;Heunggongvirae;Uroviricota;Caudoviricetes	29	4	0	Low-quality	Genome-fragment	18	HMM-based (lower-bound)	0	Unknown
m12208_NODE_5347_length_14017_cov_1_729446	14017	No	Viruses;Duplodnaviria;Heunggongvirae;Uroviricota;Caudoviricetes	14	2	0	Low-quality	Genome-fragment	35	AAI-based (medium-confidence)	0	d__Bacteria;p__Actinomycetota;c__Actinomycetia;o__Actinomycetales;f__Dermatophilaceae;g__
m12208_NODE_5449_length_13856_cov_1_402069	13856	No	Viruses;Duplodnaviria;Heunggongvirae;Uroviricota;Caudoviricetes	10	1	0	Low-quality	Genome-fragment	22	HMM-based (lower-bound)	0	Unknown
m12208_NODE_5454_length_13850_cov_1_139255	13850	No	Viruses;Duplodnaviria;Heunggongvirae;Uroviricota;Caudoviricetes	13	5	0	Low-quality	Genome-fragment	8	HMM-based (lower-bound)	0	d__Bacteria;p__Pseudomonadota;c__Gammaproteobacteria;o__Burkholderiales;f__Thiobacillaceae;g__
m12208_NODE_564_length_56077_cov_2_974906	56077	No	Viruses;Duplodnaviria;Heunggongvirae;Uroviricota;Caudoviricetes	85	14	0	Medium-quality	Genome-fragment	61	HMM-based (lower-bound)	0	Unknown
m12208_NODE_568_length_55632_cov_4_330132_provirus_3_49017	49015	Yes	Viruses;Duplodnaviria;Heunggongvirae;Uroviricota;Caudoviricetes	71	12	4	Medium-quality	Genome-fragment	67	AAI-based (medium-confidence)	0	Unknown
m12208_NODE_5714_length_13443_cov_4_736858	13443	No	Viruses;Duplodnaviria;Heunggongvirae;Uroviricota;Caudoviricetes	21	1	0	Low-quality	Genome-fragment	22	HMM-based (lower-bound)	0	d__Bacteria;p__Nitrospirota;c__Thermodesulfovibrionia;o__Thermodesulfovibrionales;f__SM23-35;g__
m12208_NODE_5768_length_13372_cov_3_192072	13372	No	Viruses;Duplodnaviria;Heunggongvirae;Uroviricota;Caudoviricetes	21	5	0	Low-quality	Genome-fragment	30	AAI-based (high-confidence)	0	Unknown
m12208_NODE_581_length_55136_cov_1_715865	55136	No	Viruses;Duplodnaviria;Heunggongvirae;Uroviricota;Caudoviricetes	83	9	0	Medium-quality	Genome-fragment	76	HMM-based (lower-bound)	0	Unknown
m12208_NODE_5822_length_13292_cov_1_198025_provirus_6382_13292	6911	Yes	Viruses;Duplodnaviria;Heunggongvirae;Uroviricota;Caudoviricetes	5	2	0	Low-quality	Genome-fragment	16	AAI-based (medium-confidence)	0	Unknown
m12208_NODE_5834_length_13265_cov_1_559903	13265	No	Viruses;Duplodnaviria;Heunggongvirae;Uroviricota;Caudoviricetes	12	2	1	Low-quality	Genome-fragment	18	HMM-based (lower-bound)	0	d__Bacteria;p__Actinomycetota;c__Thermoleophilia;o__UBA2241;f__UBA2241;g__
m12208_NODE_5856_length_13240_cov_2_236102	13240	No	Viruses;Duplodnaviria;Heunggongvirae;Uroviricota;Caudoviricetes	14	5	0	Low-quality	Genome-fragment	31	AAI-based (high-confidence)	0	d__Bacteria;p__Chloroflexota;c__Anaerolineae;o__CG2-30-64-16;f__CG2-30-64-16;g__MWBF01
m12208_NODE_586_length_54845_cov_1_618096	54845	No	Viruses;Duplodnaviria;Heunggongvirae;Uroviricota;Caudoviricetes	78	8	2	High-quality	High-quality	90	AAI-based (medium-confidence)	0	Unknown
m12208_NODE_607_length_53487_cov_1_615236_provirus_26708_53486	26779	Yes	Viruses;Duplodnaviria;Heunggongvirae;Uroviricota;Caudoviricetes	32	7	0	Low-quality	Genome-fragment	32	HMM-based (lower-bound)	0	d__Bacteria;p__Acidobacteriota;c__Terriglobia;o__;f__;g__
m12208_NODE_6115_length_12924_cov_1_528327	12924	No	Viruses;Duplodnaviria;Heunggongvirae;Uroviricota;Caudoviricetes	30	1	0	Low-quality	Genome-fragment	1	HMM-based (lower-bound)	0	Unknown
m12208_NODE_6361_length_12642_cov_1_077667	12642	No	Viruses;Duplodnaviria;Heunggongvirae;Uroviricota;Caudoviricetes	20	2	0	Low-quality	Genome-fragment	17	HMM-based (lower-bound)	0	Unknown
m12208_NODE_640_length_52025_cov_2_893811	52025	No	Viruses;Duplodnaviria;Heunggongvirae;Uroviricota;Caudoviricetes	68	12	1	High-quality	High-quality	100	AAI-based (medium-confidence)	0	d__Bacteria;p__Bacteroidota;c__Bacteroidia;o__Bacteroidales;f__Bacteroidaceae;g__
m12208_NODE_646_length_51744_cov_2_249898	51744	No	Viruses;Duplodnaviria;Heunggongvirae;Uroviricota;Caudoviricetes	81	6	3	High-quality	High-quality	100	AAI-based (medium-confidence)	0	Unknown
m12208_NODE_6585_length_12380_cov_5_520036	12380	No	Viruses;Duplodnaviria;Heunggongvirae;Uroviricota;Caudoviricetes	20	2	0	Low-quality	Genome-fragment	14	HMM-based (lower-bound)	0	Unknown
m12208_NODE_6604_length_12363_cov_0_820448	12363	No	Viruses;Duplodnaviria;Heunggongvirae;Uroviricota;Caudoviricetes	14	3	1	Low-quality	Genome-fragment	18	HMM-based (lower-bound)	0	Unknown
m12208_NODE_6673_length_12293_cov_1_686257	12293	No	Viruses;Duplodnaviria;Heunggongvirae;Uroviricota;Caudoviricetes	11	6	0	Low-quality	Genome-fragment	18	HMM-based (lower-bound)	0	Unknown
m12208_NODE_684_length_50311_cov_4_235633_provirus_1_36724	36724	Yes	Viruses;Duplodnaviria;Heunggongvirae;Uroviricota;Caudoviricetes	35	2	2	Medium-quality	Genome-fragment	66	AAI-based (medium-confidence)	0	d__Bacteria;p__Armatimonadota;c__UBA5377;o__UBA5377;f__FEN-943;g__FEN-943
m12208_NODE_693_length_49807_cov_6_877677	49807	No	Viruses;Duplodnaviria;Heunggongvirae;Uroviricota;Caudoviricetes	88	8	6	Medium-quality	Genome-fragment	56	AAI-based (medium-confidence)	0	d__Bacteria;p__Bacteroidota;c__Bacteroidia;o__Bacteroidales;f__Bacteroidaceae;g__
m12208_NODE_7166_length_11783_cov_0_897392	11783	No	Viruses;Duplodnaviria;Heunggongvirae;Uroviricota;Caudoviricetes	16	3	0	Low-quality	Genome-fragment	18	HMM-based (lower-bound)	0	Unknown
m12208_NODE_7198_length_11751_cov_1_014195	11751	No	Viruses;Duplodnaviria;Heunggongvirae;Uroviricota;Caudoviricetes	21	5	1	Low-quality	Genome-fragment	24	AAI-based (high-confidence)	0	Unknown
m12208_NODE_72_length_178976_cov_1_761944_provirus_48596_104541	55946	Yes	Viruses;Duplodnaviria;Heunggongvirae;Uroviricota;Caudoviricetes	81	18	3	High-quality	High-quality	92	AAI-based (medium-confidence)	3,37	d__Bacteria;p__Bacillota_A;c__Clostridia;o__Christensenellales;f__CAG-74;g__Limiplasma
m12208_NODE_720_length_48398_cov_2_681465	48398	No	Viruses;Duplodnaviria;Heunggongvirae;Uroviricota;Caudoviricetes	57	5	3	Medium-quality	Genome-fragment	59	HMM-based (lower-bound)	0	Unknown
m12208_NODE_7526_length_11478_cov_1_974804	11478	No	Viruses;Duplodnaviria;Heunggongvirae;Uroviricota;Caudoviricetes	18	4	0	Low-quality	Genome-fragment	13	HMM-based (lower-bound)	0	d__Bacteria;p__Actinomycetota;c__;o__;f__;g__
m12208_NODE_767_length_46755_cov_1_307069	46755	No	Viruses;Duplodnaviria;Heunggongvirae;Uroviricota;Caudoviricetes	58	4	6	Medium-quality	Genome-fragment	71	AAI-based (medium-confidence)	0	d__Bacteria;p__;c__;o__;f__;g__
m12208_NODE_7870_length_11196_cov_1_644412	11196	No	Viruses;Duplodnaviria;Heunggongvirae;Uroviricota;Caudoviricetes	14	1	0	Low-quality	Genome-fragment	6	HMM-based (lower-bound)	0	Unknown
m12208_NODE_7920_length_11164_cov_1_342394	11164	No	Viruses;Duplodnaviria;Heunggongvirae;Uroviricota;Caudoviricetes	13	4	0	Low-quality	Genome-fragment	25	AAI-based (high-confidence)	0	Unknown
m12208_NODE_796_length_45334_cov_1_410512_provirus_6144_45334	39191	Yes	Viruses;Duplodnaviria;Heunggongvirae;Uroviricota;Caudoviricetes	70	10	0	Low-quality	Genome-fragment	44	HMM-based (lower-bound)	0	d__Bacteria;p__Actinomycetota;c__;o__;f__;g__
m12208_NODE_8190_length_10964_cov_1_152256	10964	No	Viruses;Duplodnaviria;Heunggongvirae;Uroviricota;Caudoviricetes	20	4	0	Low-quality	Genome-fragment	17	HMM-based (lower-bound)	0	Unknown
m12208_NODE_823_length_44638_cov_3_200377	44638	No	Viruses;Duplodnaviria;Heunggongvirae;Uroviricota;Caudoviricetes	52	7	1	Medium-quality	Genome-fragment	76	AAI-based (medium-confidence)	0	Unknown
m12208_NODE_83_length_167458_cov_4_202264_provirus_109658_149864	40207	Yes	Viruses;Duplodnaviria;Heunggongvirae;Uroviricota;Caudoviricetes	56	15	1	Low-quality	Genome-fragment	45	HMM-based (lower-bound)	0	d__Bacteria;p__Actinomycetota;c__Actinomycetia;o__Propionibacteriales;f__Propionibacteriaceae;g__
m12208_NODE_8300_length_10873_cov_0_947981	10873	No	Viruses;Duplodnaviria;Heunggongvirae;Uroviricota;Caudoviricetes	15	4	0	Low-quality	Genome-fragment	23	AAI-based (medium-confidence)	0	Unknown
m12208_NODE_854_length_43860_cov_2_283013_provirus_1_34601	34601	Yes	Viruses;Duplodnaviria;Heunggongvirae;Uroviricota;Caudoviricetes	43	6	0	Medium-quality	Genome-fragment	67	HMM-based (lower-bound)	0	d__Bacteria;p__Planctomycetota;c__Phycisphaerae;o__Sedimentisphaerales;f__SG8-4;g__Fen-1362
m12208_NODE_860_length_43705_cov_3_043118	43705	No	Viruses;Duplodnaviria;Heunggongvirae;Uroviricota;Caudoviricetes	77	14	1	Medium-quality	Genome-fragment	63	HMM-based (lower-bound)	0	d__Bacteria;p__Patescibacteria;c__ABY1;o__SG8-24;f__2-12-FULL-60-25;g__
m12208_NODE_8692_length_10590_cov_3_939501	10590	No	Viruses;Duplodnaviria;Heunggongvirae;Uroviricota;Caudoviricetes	18	7	0	Low-quality	Genome-fragment	23	AAI-based (medium-confidence)	0	d__Bacteria;p__Actinomycetota;c__Thermoleophilia;o__;f__;g__
m12208_NODE_881_length_43029_cov_4_815533	43029	No	Viruses;Duplodnaviria;Heunggongvirae;Uroviricota;Caudoviricetes	56	7	0	Medium-quality	Genome-fragment	60	HMM-based (lower-bound)	0	d__Bacteria;p__Actinomycetota;c__Geothermincolia;o__Geothermincolales;f__RBG-13-55-18;g__
m12208_NODE_8849_length_10489_cov_2_906871	10489	No	Viruses;Duplodnaviria;Heunggongvirae;Uroviricota;Caudoviricetes	17	1	0	Low-quality	Genome-fragment	16	HMM-based (lower-bound)	0	Unknown
m12208_NODE_8933_length_10415_cov_1_244654	10415	No	Viruses;Duplodnaviria;Heunggongvirae;Uroviricota;Caudoviricetes	15	5	0	Low-quality	Genome-fragment	20	AAI-based (medium-confidence)	0	d__Bacteria;p__Pseudomonadota;c__Gammaproteobacteria;o__Burkholderiales;f__Burkholderiaceae;g__
m12208_NODE_904_length_42302_cov_1_508951	42302	No	Viruses;Duplodnaviria;Heunggongvirae;Uroviricota;Caudoviricetes	62	8	2	Medium-quality	Genome-fragment	86	AAI-based (medium-confidence)	0	Unknown
m12208_NODE_9069_length_10333_cov_1_354889	10333	No	Viruses;Duplodnaviria;Heunggongvirae;Uroviricota;Caudoviricetes	11	2	0	Low-quality	Genome-fragment	22	AAI-based (medium-confidence)	0	Unknown
m12208_NODE_9114_length_10309_cov_0_994991	10309	No	Unclassified	12	1	1	Low-quality	Genome-fragment	9	AAI-based (medium-confidence)	0	Unknown
m12208_NODE_9212_length_10252_cov_1_132938	10252	No	Viruses;Duplodnaviria;Heunggongvirae;Uroviricota;Caudoviricetes	18	3	2	Low-quality	Genome-fragment	13	HMM-based (lower-bound)	0	Unknown
m12208_NODE_927_length_41745_cov_1_683646_provirus_10143_37991	27849	Yes	Viruses;Duplodnaviria;Heunggongvirae;Uroviricota;Caudoviricetes	26	5	1	Low-quality	Genome-fragment	26	HMM-based (lower-bound)	0	d__Bacteria;p__Acidobacteriota;c__Terriglobia;o__UBA7540;f__UBA7540;g__JAIQGB01
m12208_NODE_9573_length_10038_cov_1_139239	10038	No	Viruses;Duplodnaviria;Heunggongvirae;Uroviricota;Caudoviricetes	20	4	0	Low-quality	Genome-fragment	11	HMM-based (lower-bound)	0	Unknown
m12208_NODE_9640_length_10000_cov_1_700800	10000	No	Viruses;Duplodnaviria;Heunggongvirae;Uroviricota;Caudoviricetes	22	1	1	Low-quality	Genome-fragment	12	HMM-based (lower-bound)	0	Unknown
m12208_NODE_9792_length_9912_cov_1_232294	9912	No	Viruses;Duplodnaviria;Heunggongvirae;Uroviricota;Caudoviricetes	10	6	0	Low-quality	Genome-fragment	13	HMM-based (lower-bound)	0	Unknown
m12208_NODE_9843_length_9882_cov_1_418760	9882	No	Viruses;Duplodnaviria;Heunggongvirae;Uroviricota;Caudoviricetes	12	3	1	Low-quality	Genome-fragment	15	AAI-based (medium-confidence)	0	Unknown
m12208_NODE_9986_length_9799_cov_2_164392	9799	No	Viruses;Duplodnaviria;Heunggongvirae;Uroviricota;Caudoviricetes	15	3	1	Low-quality	Genome-fragment	15	HMM-based (lower-bound)	0	d__Bacteria;p__Chloroflexota;c__Limnocylindria;o__Limnocylindrales;f__CSP1-4;g__CAIXZV01
m12209_NODE_10018_length_7771_cov_3_301151	7771	No	Viruses;Duplodnaviria;Heunggongvirae;Uroviricota;Caudoviricetes	10	1	0	Low-quality	Genome-fragment	13	AAI-based (high-confidence)	0	d__Bacteria;p__Chloroflexota;c__Limnocylindria;o__Limnocylindrales;f__CSP1-4;g__
m12209_NODE_10087_length_7743_cov_0_847952	7743	No	Viruses;Duplodnaviria;Heunggongvirae;Uroviricota;Caudoviricetes	13	1	0	Low-quality	Genome-fragment	19	AAI-based (medium-confidence)	0	Unknown
m12209_NODE_10317_length_7649_cov_0_742622	7649	No	Viruses;Duplodnaviria;Heunggongvirae;Uroviricota;Caudoviricetes	19	2	0	Low-quality	Genome-fragment	16	AAI-based (medium-confidence)	0	d__Bacteria;p__Pseudomonadota;c__Alphaproteobacteria;o__Rhizobiales;f__Xanthobacteraceae;g__Tardiphaga
m12209_NODE_10476_length_7596_cov_2_079796	7596	No	Viruses;Duplodnaviria;Heunggongvirae;Uroviricota;Caudoviricetes	10	2	0	Low-quality	Genome-fragment	18	AAI-based (medium-confidence)	0	d__Bacteria;p__Chloroflexota;c__Limnocylindria;o__Limnocylindrales;f__CSP1-4;g__
m12209_NODE_10589_length_7547_cov_1_297709	7547	No	Viruses;Duplodnaviria;Heunggongvirae;Uroviricota;Caudoviricetes	9	2	0	Low-quality	Genome-fragment	16	AAI-based (medium-confidence)	0	Unknown
m12209_NODE_10653_length_7516_cov_1_415618	7516	No	Viruses;Duplodnaviria;Heunggongvirae;Uroviricota;Caudoviricetes	8	4	0	Low-quality	Genome-fragment	10	HMM-based (lower-bound)	0	Unknown
m12209_NODE_1077_length_29076_cov_1_694255	29076	No	Viruses;Duplodnaviria;Heunggongvirae;Uroviricota;Caudoviricetes	30	11	0	Low-quality	Genome-fragment	43	AAI-based (medium-confidence)	0	Unknown
m12209_NODE_10796_length_7458_cov_0_961124	7458	No	Viruses;Duplodnaviria;Heunggongvirae;Uroviricota;Caudoviricetes	16	1	0	Low-quality	Genome-fragment	4	HMM-based (lower-bound)	0	Unknown
m12209_NODE_10816_length_7451_cov_0_962452	7451	No	Viruses;Duplodnaviria;Heunggongvirae;Uroviricota;Caudoviricetes	8	2	0	Low-quality	Genome-fragment	5	HMM-based (lower-bound)	0	Unknown
m12209_NODE_10842_length_7439_cov_0_910695	7439	No	Viruses;Duplodnaviria;Heunggongvirae;Uroviricota;Caudoviricetes	11	3	0	Low-quality	Genome-fragment	15	AAI-based (medium-confidence)	0	Unknown
m12209_NODE_11066_length_7348_cov_0_947930	7348	No	Viruses;Duplodnaviria;Heunggongvirae;Uroviricota;Caudoviricetes	9	1	0	Low-quality	Genome-fragment	4	AAI-based (high-confidence)	0	Unknown
m12209_NODE_11243_length_7283_cov_6_468977	7283	No	Viruses;Duplodnaviria;Heunggongvirae;Uroviricota;Caudoviricetes	11	6	0	Low-quality	Genome-fragment	12	HMM-based (lower-bound)	0	d__Bacteria;p__;c__;o__;f__;g__
m12209_NODE_11449_length_7210_cov_1_167302_provirus_1_5686	5686	Yes	Viruses;Duplodnaviria;Heunggongvirae;Uroviricota;Caudoviricetes	10	2	0	Low-quality	Genome-fragment	3	HMM-based (lower-bound)	0	d__Bacteria;p__Chloroflexota;c__Limnocylindria;o__Limnocylindrales;f__CSP1-4;g__Fen-1039
m12209_NODE_11630_length_7152_cov_1_265053	7152	No	Viruses;Duplodnaviria;Heunggongvirae;Uroviricota;Caudoviricetes	16	2	1	Low-quality	Genome-fragment	13	AAI-based (high-confidence)	0	Unknown
m12209_NODE_11665_length_7139_cov_1_136052	7139	No	Viruses;Duplodnaviria;Heunggongvirae;Uroviricota;Caudoviricetes	10	3	0	Low-quality	Genome-fragment	13	HMM-based (lower-bound)	0	Unknown
m12209_NODE_1168_length_27621_cov_1_336583	27621	No	Viruses;Duplodnaviria;Heunggongvirae;Uroviricota;Caudoviricetes	28	6	1	Low-quality	Genome-fragment	33	HMM-based (lower-bound)	0	d__Bacteria;p__Pseudomonadota;c__Gammaproteobacteria;o__Pseudomonadales;f__Halieaceae;g__
m12209_NODE_11807_length_7093_cov_0_929658	7093	No	Viruses;Duplodnaviria;Heunggongvirae;Uroviricota;Caudoviricetes	8	5	0	Low-quality	Genome-fragment	18	AAI-based (medium-confidence)	0	Unknown
m12209_NODE_12069_length_7008_cov_0_866153	7008	No	Viruses;Duplodnaviria;Heunggongvirae;Uroviricota;Caudoviricetes	8	1	0	Low-quality	Genome-fragment	6	HMM-based (lower-bound)	0	d__Bacteria;p__Pseudomonadota;c__Alphaproteobacteria;o__Rhizobiales;f__Xanthobacteraceae;g__
m12209_NODE_12076_length_7005_cov_1_753853	7005	No	Viruses;Duplodnaviria;Heunggongvirae;Uroviricota;Caudoviricetes	12	3	0	Low-quality	Genome-fragment	3	HMM-based (lower-bound)	0	Unknown
m12209_NODE_12254_length_6952_cov_2_832821	6952	No	Viruses;Duplodnaviria;Heunggongvirae;Uroviricota;Caudoviricetes	10	2	0	Low-quality	Genome-fragment	11	HMM-based (lower-bound)	0	d__Bacteria;p__Chloroflexota;c__Limnocylindria;o__Limnocylindrales;f__CSP1-4;g__
m12209_NODE_12317_length_6932_cov_1_315356	6932	No	Viruses;Duplodnaviria;Heunggongvirae;Uroviricota;Caudoviricetes	11	1	0	Low-quality	Genome-fragment	9	HMM-based (lower-bound)	0	d__Bacteria;p__Chloroflexota;c__Anaerolineae;o__CG2-30-64-16;f__CG2-30-64-16;g__
m12209_NODE_12453_length_6889_cov_0_969092	6889	No	Viruses;Duplodnaviria;Heunggongvirae;Uroviricota;Caudoviricetes	10	2	0	Low-quality	Genome-fragment	7	HMM-based (lower-bound)	0	Unknown
m12209_NODE_12650_length_6826_cov_1_041499	6826	No	Viruses;Duplodnaviria;Heunggongvirae;Uroviricota;Caudoviricetes	16	2	0	Low-quality	Genome-fragment	9	HMM-based (lower-bound)	0	d__Bacteria;p__Verrucomicrobiota;c__Verrucomicrobiae;o__Opitutales;f__UBA953;g__
m12209_NODE_1276_length_26146_cov_1_372804	26146	No	Viruses;Duplodnaviria;Heunggongvirae;Uroviricota;Caudoviricetes	36	5	3	Low-quality	Genome-fragment	48	AAI-based (medium-confidence)	0	d__Bacteria;p__Chloroflexota;c__Anaerolineae;o__Anaerolineales;f__EnvOPS12;g__
m12209_NODE_12885_length_6758_cov_1_200875	6758	No	Viruses;Duplodnaviria;Heunggongvirae;Uroviricota;Caudoviricetes	9	3	0	Low-quality	Genome-fragment	10	HMM-based (lower-bound)	0	Unknown
m12209_NODE_12965_length_6731_cov_3_228801	6731	No	Viruses;Duplodnaviria;Heunggongvirae;Uroviricota;Caudoviricetes	6	1	0	Low-quality	Genome-fragment	5	HMM-based (lower-bound)	0	Unknown
m12209_NODE_13076_length_6701_cov_4_611196	6701	No	Viruses;Duplodnaviria;Heunggongvirae;Uroviricota;Caudoviricetes	10	2	0	Low-quality	Genome-fragment	14	AAI-based (medium-confidence)	0	d__Bacteria;p__;c__;o__;f__;g__
m12209_NODE_13290_length_6644_cov_0_972226	6644	No	Viruses;Duplodnaviria;Heunggongvirae;Uroviricota;Caudoviricetes	8	1	0	Low-quality	Genome-fragment	25	AAI-based (medium-confidence)	0	Unknown
m12209_NODE_13399_length_6615_cov_0_780518	6615	No	Viruses;Duplodnaviria;Heunggongvirae;Uroviricota;Caudoviricetes	11	2	0	Low-quality	Genome-fragment	14	AAI-based (medium-confidence)	0	Unknown
m12209_NODE_13518_length_6582_cov_1_822308	6582	No	Viruses;Duplodnaviria;Heunggongvirae;Uroviricota;Caudoviricetes	8	2	0	Low-quality	Genome-fragment	3	HMM-based (lower-bound)	0	Unknown
m12209_NODE_13722_length_6528_cov_1_788002	6528	No	Unclassified	1	1	0	High-quality	High-quality	90	AAI-based (high-confidence)	0	Unknown
m12209_NODE_13890_length_6486_cov_1_083504	6486	No	Viruses;Duplodnaviria;Heunggongvirae;Uroviricota;Caudoviricetes	7	4	0	Low-quality	Genome-fragment	13	AAI-based (medium-confidence)	0	Unknown
m12209_NODE_140_length_104869_cov_3_214766	104869	No	Viruses;Duplodnaviria;Heunggongvirae;Uroviricota;Caudoviricetes	137	9	4	Medium-quality	Genome-fragment	65	AAI-based (medium-confidence)	0	Unknown
m12209_NODE_14062_length_6444_cov_2_440399	6444	No	Viruses;Duplodnaviria;Heunggongvirae;Uroviricota;Caudoviricetes	9	1	0	Low-quality	Genome-fragment	20	AAI-based (medium-confidence)	0	Unknown
m12209_NODE_14300_length_6384_cov_1_002557	6384	No	Viruses;Duplodnaviria;Heunggongvirae;Uroviricota;Caudoviricetes	19	1	0	Low-quality	Genome-fragment	12	AAI-based (high-confidence)	0	Unknown
m12209_NODE_14367_length_6369_cov_1_028036	6369	No	Viruses;Duplodnaviria;Heunggongvirae;Uroviricota;Caudoviricetes	10	2	0	Low-quality	Genome-fragment	4	HMM-based (lower-bound)	0	Unknown
m12209_NODE_14533_length_6335_cov_0_977448	6335	No	Viruses;Duplodnaviria;Heunggongvirae;Uroviricota;Caudoviricetes	10	1	0	Low-quality	Genome-fragment	22	AAI-based (medium-confidence)	0	d__Archaea;p__Halobacteriota;c__Methanosarcinia;o__Methanotrichales;f__Methanotrichaceae;g__
m12209_NODE_14545_length_6332_cov_1_348106	6332	No	Viruses;Duplodnaviria;Heunggongvirae;Uroviricota;Caudoviricetes	6	3	0	Low-quality	Genome-fragment	4	AAI-based (medium-confidence)	0	Unknown
m12209_NODE_14776_length_6284_cov_1_101186	6284	No	Viruses;Duplodnaviria;Heunggongvirae;Uroviricota;Caudoviricetes	10	3	0	Low-quality	Genome-fragment	5	HMM-based (lower-bound)	0	Unknown
m12209_NODE_1479_length_23800_cov_2_707768	23800	No	Viruses;Duplodnaviria;Heunggongvirae;Uroviricota;Caudoviricetes	29	5	0	Low-quality	Genome-fragment	26	HMM-based (lower-bound)	0	Unknown
m12209_NODE_14858_length_6263_cov_1_401239	6263	No	Viruses;Duplodnaviria;Heunggongvirae;Uroviricota;Caudoviricetes	10	2	0	Low-quality	Genome-fragment	11	HMM-based (lower-bound)	0	Unknown
m12209_NODE_14877_length_6260_cov_1_189793	6260	No	Viruses;Duplodnaviria;Heunggongvirae;Uroviricota;Caudoviricetes	6	3	0	Low-quality	Genome-fragment	9	AAI-based (medium-confidence)	0	d__Bacteria;p__Bacillota_B;c__Ch66;o__Ch66;f__Ch66;g__
m12209_NODE_14938_length_6243_cov_3_250818	6243	No	Viruses;Duplodnaviria;Heunggongvirae;Uroviricota;Caudoviricetes	8	7	0	Low-quality	Genome-fragment	15	AAI-based (medium-confidence)	0	Unknown
m12209_NODE_1547_length_23254_cov_1_448956	23254	No	Viruses;Duplodnaviria;Heunggongvirae;Uroviricota;Caudoviricetes	36	9	0	Medium-quality	Genome-fragment	61	AAI-based (medium-confidence)	0	Unknown
m12209_NODE_1595_length_22780_cov_1_177857	22780	No	Viruses;Duplodnaviria;Heunggongvirae;Uroviricota;Caudoviricetes	20	4	0	Low-quality	Genome-fragment	28	HMM-based (lower-bound)	0	d__Bacteria;p__Actinomycetota;c__Actinomycetia;o__Mycobacteriales;f__Mycobacteriaceae;g__
m12209_NODE_15961_length_6012_cov_1_127443	6012	No	Viruses;Duplodnaviria;Heunggongvirae;Uroviricota;Caudoviricetes	7	3	0	Low-quality	Genome-fragment	13	AAI-based (medium-confidence)	0	d__Bacteria;p__Chloroflexota;c__Dehalococcoidia;o__DSTF01;f__;g__
m12209_NODE_16076_length_5985_cov_1_212359	5985	No	Viruses;Duplodnaviria;Heunggongvirae;Uroviricota;Caudoviricetes	5	2	0	Low-quality	Genome-fragment	10	AAI-based (medium-confidence)	0	Unknown
m12209_NODE_16078_length_5985_cov_0_985831	5985	No	Viruses;Duplodnaviria;Heunggongvirae;Uroviricota;Caudoviricetes	12	5	0	Low-quality	Genome-fragment	3	AAI-based (medium-confidence)	0	Unknown
m12209_NODE_16647_length_5875_cov_0_996173	5875	No	Viruses;Duplodnaviria;Heunggongvirae;Uroviricota;Caudoviricetes	10	3	0	Low-quality	Genome-fragment	12	AAI-based (medium-confidence)	0	d__Bacteria;p__Pseudomonadota;c__Gammaproteobacteria;o__Enterobacterales;f__Enterobacteriaceae;g__Dickeya
m12209_NODE_16868_length_5833_cov_1_015247	5833	No	Viruses;Duplodnaviria;Heunggongvirae;Uroviricota;Caudoviricetes	12	1	0	Low-quality	Genome-fragment	9	HMM-based (lower-bound)	0	Unknown
m12209_NODE_16916_length_5825_cov_1_313970	5825	No	Viruses;Duplodnaviria;Heunggongvirae;Uroviricota;Caudoviricetes	13	1	0	Low-quality	Genome-fragment	9	HMM-based (lower-bound)	0	Unknown
m12209_NODE_1694_length_21884_cov_1_476490	21884	No	Viruses;Duplodnaviria;Heunggongvirae;Uroviricota;Caudoviricetes	28	11	0	Low-quality	Genome-fragment	48	AAI-based (medium-confidence)	0	Unknown
m12209_NODE_17023_length_5805_cov_4_976224	5805	No	Viruses;Duplodnaviria;Heunggongvirae;Uroviricota;Caudoviricetes	6	1	0	Low-quality	Genome-fragment	5	HMM-based (lower-bound)	0	d__Bacteria;p__Chloroflexota;c__Limnocylindria;o__Limnocylindrales;f__CSP1-4;g__
m12209_NODE_17302_length_5759_cov_0_859197	5759	No	Viruses;Duplodnaviria;Heunggongvirae;Uroviricota;Caudoviricetes	10	2	1	Low-quality	Genome-fragment	8	HMM-based (lower-bound)	0	Unknown
m12209_NODE_17789_length_5677_cov_2_027207	5677	No	Viruses;Duplodnaviria;Heunggongvirae;Uroviricota;Caudoviricetes	13	4	0	Low-quality	Genome-fragment	6	HMM-based (lower-bound)	0	Unknown
m12209_NODE_17832_length_5670_cov_1_299657	5670	No	Viruses;Duplodnaviria;Heunggongvirae;Uroviricota;Caudoviricetes	12	3	0	Low-quality	Genome-fragment	3	HMM-based (lower-bound)	0	d__Bacteria;p__Bacillota;c__Bacilli;o__Erysipelotrichales;f__Coprobacillaceae;g__
m12209_NODE_1794_length_20946_cov_1_182478	20946	No	Viruses;Duplodnaviria;Heunggongvirae;Uroviricota;Caudoviricetes	23	7	2	Low-quality	Genome-fragment	13	AAI-based (medium-confidence)	0	d__Bacteria;p__Bacteroidota;c__Bacteroidia;o__Flavobacteriales;f__Flavobacteriaceae;g__
m12209_NODE_18252_length_5598_cov_0_924694	5598	No	Viruses;Duplodnaviria;Heunggongvirae;Uroviricota;Caudoviricetes	8	2	0	Low-quality	Genome-fragment	11	AAI-based (medium-confidence)	0	Unknown
m12209_NODE_18739_length_5517_cov_1_218367	5517	No	Viruses;Duplodnaviria;Heunggongvirae;Uroviricota;Caudoviricetes	6	1	0	Low-quality	Genome-fragment	12	AAI-based (high-confidence)	0	Unknown
m12209_NODE_18747_length_5516_cov_0_896456	5516	No	Viruses;Duplodnaviria;Heunggongvirae;Uroviricota;Caudoviricetes	14	4	0	Low-quality	Genome-fragment	5	HMM-based (lower-bound)	0	Unknown
m12209_NODE_19275_length_5434_cov_1_166384	5434	No	Viruses;Duplodnaviria;Heunggongvirae;Uroviricota;Caudoviricetes	8	1	0	Low-quality	Genome-fragment	7	HMM-based (lower-bound)	0	Unknown
m12209_NODE_1929_length_20048_cov_2_158526	20048	No	Viruses;Duplodnaviria;Heunggongvirae;Uroviricota;Caudoviricetes	27	6	0	Medium-quality	Genome-fragment	53	AAI-based (medium-confidence)	0	Unknown
m12209_NODE_19462_length_5407_cov_1_106629	5407	No	Viruses;Duplodnaviria;Heunggongvirae;Uroviricota;Caudoviricetes	10	2	0	Low-quality	Genome-fragment	10	AAI-based (medium-confidence)	0	Unknown
m12209_NODE_19552_length_5392_cov_0_677683	5392	No	Viruses;Duplodnaviria;Heunggongvirae;Uroviricota;Caudoviricetes	4	3	0	Low-quality	Genome-fragment	18	AAI-based (high-confidence)	0	d__Bacteria;p__Pseudomonadota;c__Alphaproteobacteria;o__Rhizobiales;f__Beijerinckiaceae;g__
m12209_NODE_19593_length_5387_cov_1_663498	5387	No	Viruses;Duplodnaviria;Heunggongvirae;Uroviricota;Caudoviricetes	7	1	0	Low-quality	Genome-fragment	8	AAI-based (medium-confidence)	0	Unknown
m12209_NODE_19801_length_5356_cov_0_998470	5356	No	Viruses;Duplodnaviria;Heunggongvirae;Uroviricota;Caudoviricetes	7	1	0	Low-quality	Genome-fragment	11	HMM-based (lower-bound)	0	Unknown
m12209_NODE_20471_length_5265_cov_0_757299	5265	No	Unclassified	8	1	0	Low-quality	Genome-fragment	3	HMM-based (lower-bound)	0	Unknown
m12209_NODE_2088_length_19058_cov_1_921240	19058	No	Viruses;Duplodnaviria;Heunggongvirae;Uroviricota;Caudoviricetes	23	5	0	Low-quality	Genome-fragment	34	AAI-based (medium-confidence)	0	Unknown
m12209_NODE_20938_length_5200_cov_1_178593	5200	No	Viruses;Duplodnaviria;Heunggongvirae;Uroviricota;Caudoviricetes	6	3	0	Low-quality	Genome-fragment	7	HMM-based (lower-bound)	0	Unknown
m12209_NODE_21040_length_5188_cov_0_923730	5188	No	Viruses;Duplodnaviria;Heunggongvirae;Uroviricota;Caudoviricetes	5	2	0	Low-quality	Genome-fragment	3	HMM-based (lower-bound)	0	d__Bacteria;p__Chloroflexota;c__Dehalococcoidia;o__GIF9;f__AB-539-J10;g__
m12209_NODE_2108_length_18973_cov_1_353656	18973	No	Viruses;Duplodnaviria;Heunggongvirae;Uroviricota;Caudoviricetes	49	2	0	Low-quality	Genome-fragment	28	AAI-based (medium-confidence)	0	Unknown
m12209_NODE_21129_length_5177_cov_0_880594	5177	No	Viruses;Duplodnaviria;Heunggongvirae;Uroviricota;Caudoviricetes	11	3	0	Low-quality	Genome-fragment	12	AAI-based (high-confidence)	0	Unknown
m12209_NODE_21169_length_5171_cov_0_843973	5171	No	Viruses;Duplodnaviria;Heunggongvirae;Uroviricota;Caudoviricetes	8	1	0	Low-quality	Genome-fragment	12	AAI-based (high-confidence)	0	Unknown
m12209_NODE_21191_length_5168_cov_1_379885	5168	No	Viruses;Duplodnaviria;Heunggongvirae;Uroviricota;Caudoviricetes	11	4	0	Low-quality	Genome-fragment	8	HMM-based (lower-bound)	0	Unknown
m12209_NODE_21306_length_5152_cov_0_891343	5152	No	Viruses;Duplodnaviria;Heunggongvirae;Uroviricota;Caudoviricetes	11	2	0	Low-quality	Genome-fragment	6	HMM-based (lower-bound)	0	Unknown
m12209_NODE_21910_length_5072_cov_1_572902	5072	No	Viruses;Duplodnaviria;Heunggongvirae;Uroviricota;Caudoviricetes	6	1	0	Low-quality	Genome-fragment	5	HMM-based (lower-bound)	0	Unknown
m12209_NODE_21980_length_5063_cov_1_256888	5063	No	Viruses;Duplodnaviria;Heunggongvirae;Uroviricota;Caudoviricetes	5	1	0	Low-quality	Genome-fragment	7	AAI-based (medium-confidence)	0	d__Bacteria;p__Chloroflexota;c__Limnocylindria;o__Limnocylindrales;f__CSP1-4;g__
m12209_NODE_22103_length_5047_cov_1_103862	5047	No	Viruses;Duplodnaviria;Heunggongvirae;Uroviricota;Caudoviricetes	10	4	0	Low-quality	Genome-fragment	9	HMM-based (lower-bound)	0	Unknown
m12209_NODE_2282_length_18057_cov_1_379308	18057	No	Viruses;Duplodnaviria;Heunggongvirae;Uroviricota;Caudoviricetes	26	10	0	Low-quality	Genome-fragment	10	AAI-based (medium-confidence)	0	Unknown
m12209_NODE_2365_length_17686_cov_1_446609	17686	No	Viruses;Duplodnaviria;Heunggongvirae;Uroviricota;Caudoviricetes	16	6	0	Low-quality	Genome-fragment	10	AAI-based (medium-confidence)	0	Unknown
m12209_NODE_2371_length_17657_cov_1_957045	17657	No	Viruses;Duplodnaviria;Heunggongvirae;Uroviricota;Caudoviricetes	24	5	0	Low-quality	Genome-fragment	30	HMM-based (lower-bound)	0	d__Bacteria;p__Actinomycetota;c__Thermoleophilia;o__;f__;g__
m12209_NODE_2415_length_17456_cov_1_302441	17456	No	Viruses;Duplodnaviria;Heunggongvirae;Uroviricota;Caudoviricetes	19	4	1	Low-quality	Genome-fragment	31	AAI-based (medium-confidence)	0	Unknown
m12209_NODE_243_length_71962_cov_1_972089	71962	No	Viruses;Duplodnaviria;Heunggongvirae;Uroviricota;Caudoviricetes	91	4	5	High-quality	High-quality	100	AAI-based (medium-confidence)	0	Unknown
m12209_NODE_250_length_70994_cov_2_572904	70994	No	Viruses;Duplodnaviria;Heunggongvirae;Uroviricota;Caudoviricetes	99	10	4	Medium-quality	Genome-fragment	55	HMM-based (lower-bound)	0	d__Archaea;p__Halobacteriota;c__Methanosarcinia;o__Methanosarcinales;f__EX4572-44;g__Ethanoperedens
m12209_NODE_2584_length_16857_cov_1_169396	16857	No	Viruses;Duplodnaviria;Heunggongvirae;Uroviricota;Caudoviricetes	27	1	0	Low-quality	Genome-fragment	13	AAI-based (medium-confidence)	0	Unknown
m12209_NODE_2614_length_16736_cov_1_471672	16736	No	Viruses;Duplodnaviria;Heunggongvirae;Uroviricota;Caudoviricetes	27	6	0	Low-quality	Genome-fragment	40	AAI-based (medium-confidence)	0	d__Bacteria;p__Chloroflexota;c__Limnocylindria;o__Limnocylindrales;f__CSP1-4;g__
m12209_NODE_2630_length_16685_cov_1_231972	16685	No	Viruses;Duplodnaviria;Heunggongvirae;Uroviricota;Caudoviricetes	19	4	0	Low-quality	Genome-fragment	12	AAI-based (medium-confidence)	0	Unknown
m12209_NODE_2696_length_16483_cov_1_213438	16483	No	Viruses;Duplodnaviria;Heunggongvirae;Uroviricota;Caudoviricetes	17	2	2	Low-quality	Genome-fragment	11	AAI-based (medium-confidence)	0	Unknown
m12209_NODE_2765_length_16197_cov_1_201182	16197	No	Viruses;Duplodnaviria;Heunggongvirae;Uroviricota;Caudoviricetes	21	6	0	Low-quality	Genome-fragment	7	AAI-based (medium-confidence)	0	Unknown
m12209_NODE_2799_length_16092_cov_1_441278	16092	No	Viruses;Duplodnaviria;Heunggongvirae;Uroviricota;Caudoviricetes	23	2	0	Low-quality	Genome-fragment	27	AAI-based (medium-confidence)	0	d__Bacteria;p__Pseudomonadota;c__Gammaproteobacteria;o__Woeseiales;f__Woeseiaceae;g__
m12209_NODE_305_length_62892_cov_3_253772	62892	No	Viruses;Duplodnaviria;Heunggongvirae;Uroviricota;Caudoviricetes	62	12	0	Low-quality	Genome-fragment	36	AAI-based (medium-confidence)	0	Unknown
m12209_NODE_3174_length_14944_cov_1_630964	14944	No	Viruses;Duplodnaviria;Heunggongvirae;Uroviricota;Caudoviricetes	19	3	0	Low-quality	Genome-fragment	23	HMM-based (lower-bound)	0	d__Bacteria;p__Desulfobacterota;c__Syntrophia;o__Syntrophales;f__Smithellaceae;g__Smithella
m12209_NODE_3219_length_14838_cov_1_086602	14838	No	Viruses;Duplodnaviria;Heunggongvirae;Uroviricota;Caudoviricetes	22	14	0	Low-quality	Genome-fragment	8	AAI-based (medium-confidence)	0	Unknown
m12209_NODE_325_length_60691_cov_4_185671	60691	No	Viruses;Duplodnaviria;Heunggongvirae;Uroviricota;Caudoviricetes	88	20	0	Medium-quality	Genome-fragment	75	HMM-based (lower-bound)	0	Unknown
m12209_NODE_338_length_59322_cov_2_827536	59322	No	Viruses;Duplodnaviria;Heunggongvirae;Uroviricota;Caudoviricetes	91	18	2	Complete	High-quality	100	DTR (high-confidence)	0	d__Bacteria;p__Acidobacteriota;c__Terriglobia;o__Terriglobales;f__Acidobacteriaceae;g__
m12209_NODE_3488_length_14110_cov_1_402417	14110	No	Viruses;Duplodnaviria;Heunggongvirae;Uroviricota;Caudoviricetes	15	2	0	Low-quality	Genome-fragment	18	HMM-based (lower-bound)	0	Unknown
m12209_NODE_349_length_58128_cov_1_839054	58128	No	Viruses;Duplodnaviria;Heunggongvirae;Uroviricota;Caudoviricetes	76	19	0	High-quality	High-quality	98	AAI-based (medium-confidence)	0	d__Bacteria;p__Pseudomonadota;c__Alphaproteobacteria;o__Rhizobiales;f__Aestuariivirgaceae;g__Aestuariivirga
m12209_NODE_3497_length_14082_cov_1_673092	14082	No	Viruses;Duplodnaviria;Heunggongvirae;Uroviricota;Caudoviricetes	25	4	0	Low-quality	Genome-fragment	15	HMM-based (lower-bound)	0	Unknown
m12209_NODE_3673_length_13671_cov_2_420555	13671	No	Viruses;Duplodnaviria;Heunggongvirae;Uroviricota;Caudoviricetes	24	2	0	Low-quality	Genome-fragment	24	AAI-based (medium-confidence)	0	Unknown
m12209_NODE_3807_length_13407_cov_0_996461	13407	No	Viruses;Duplodnaviria;Heunggongvirae;Uroviricota;Caudoviricetes	16	6	0	Low-quality	Genome-fragment	10	AAI-based (medium-confidence)	0	d__Archaea;p__Asgardarchaeota;c__Lokiarchaeia;o__CR-4;f__SOKP01;g__
m12209_NODE_3923_length_13163_cov_1_265726	13163	No	Viruses;Duplodnaviria;Heunggongvirae;Uroviricota;Caudoviricetes	5	1	0	Low-quality	Genome-fragment	8	AAI-based (medium-confidence)	0	Unknown
m12209_NODE_3942_length_13124_cov_1_241825	13124	No	Viruses;Duplodnaviria;Heunggongvirae;Uroviricota;Caudoviricetes	14	5	0	Low-quality	Genome-fragment	8	AAI-based (medium-confidence)	0	Unknown
m12209_NODE_400_length_53886_cov_1_405476	53886	No	Viruses;Duplodnaviria;Heunggongvirae;Uroviricota;Caudoviricetes	60	16	1	Medium-quality	Genome-fragment	77	AAI-based (medium-confidence)	0	Unknown
m12209_NODE_405_length_53484_cov_7_706112	53484	No	Viruses;Duplodnaviria;Heunggongvirae;Uroviricota;Caudoviricetes	100	13	0	Medium-quality	Genome-fragment	74	HMM-based (lower-bound)	0	Unknown
m12209_NODE_4094_length_12859_cov_1_212221	12859	No	Viruses;Duplodnaviria;Heunggongvirae;Uroviricota;Caudoviricetes	18	3	0	Low-quality	Genome-fragment	16	HMM-based (lower-bound)	0	d__Bacteria;p__Desulfobacterota_F;c__SM23-61;o__SM23-61;f__SM23-61;g__
m12209_NODE_4413_length_12315_cov_3_770512	12315	No	Viruses;Duplodnaviria;Heunggongvirae;Uroviricota;Caudoviricetes	15	6	0	Low-quality	Genome-fragment	15	HMM-based (lower-bound)	0	Unknown
m12209_NODE_4503_length_12185_cov_3_834467	12185	No	Viruses;Duplodnaviria;Heunggongvirae;Uroviricota;Caudoviricetes	26	1	0	Low-quality	Genome-fragment	11	HMM-based (lower-bound)	0	Unknown
m12209_NODE_4614_length_12013_cov_1_271748	12013	No	Viruses;Duplodnaviria;Heunggongvirae;Uroviricota;Caudoviricetes	16	3	1	Low-quality	Genome-fragment	18	AAI-based (high-confidence)	0	Unknown
m12209_NODE_4890_length_11619_cov_1_298817	11619	No	Viruses;Duplodnaviria;Heunggongvirae;Uroviricota;Caudoviricetes	17	1	1	Low-quality	Genome-fragment	19	AAI-based (medium-confidence)	0	Unknown
m12209_NODE_4906_length_11586_cov_1_171306	11586	No	Viruses;Duplodnaviria;Heunggongvirae;Uroviricota;Caudoviricetes	12	6	0	Low-quality	Genome-fragment	23	AAI-based (medium-confidence)	0	d__Bacteria;p__Acidobacteriota;c__Terriglobia;o__Bryobacterales;f__Bryobacteraceae;g__CAIVVT01
m12209_NODE_4928_length_11557_cov_3_123272	11557	No	Viruses;Duplodnaviria;Heunggongvirae;Uroviricota;Caudoviricetes	24	4	1	Low-quality	Genome-fragment	19	AAI-based (medium-confidence)	0	Unknown
m12209_NODE_4950_length_11531_cov_1_453087	11531	No	Viruses;Duplodnaviria;Heunggongvirae;Uroviricota;Caudoviricetes	17	5	0	Low-quality	Genome-fragment	31	AAI-based (medium-confidence)	0	Unknown
m12209_NODE_5042_length_11408_cov_1_673610	11408	No	Viruses;Duplodnaviria;Heunggongvirae;Uroviricota;Caudoviricetes	21	6	0	Low-quality	Genome-fragment	14	AAI-based (medium-confidence)	0	Unknown
m12209_NODE_5328_length_11020_cov_1_261544	11020	No	Viruses;Duplodnaviria;Heunggongvirae;Uroviricota;Caudoviricetes	18	2	0	Low-quality	Genome-fragment	16	HMM-based (lower-bound)	0	Unknown
m12209_NODE_5340_length_11005_cov_1_068763	11005	No	Viruses;Duplodnaviria;Heunggongvirae;Uroviricota;Caudoviricetes	11	5	0	Low-quality	Genome-fragment	5	HMM-based (lower-bound)	0	Unknown
m12209_NODE_5453_length_10886_cov_1_011618	10886	No	Viruses;Duplodnaviria;Heunggongvirae;Uroviricota;Caudoviricetes	13	2	1	Medium-quality	Genome-fragment	74	AAI-based (high-confidence)	0	d__Archaea;p__Halobacteriota;c__;o__;f__;g__
m12209_NODE_5768_length_10543_cov_1_416091	10543	No	Viruses;Duplodnaviria;Heunggongvirae;Uroviricota;Caudoviricetes	17	2	0	Low-quality	Genome-fragment	9	HMM-based (lower-bound)	0	d__Bacteria;p__Chloroflexota;c__Anaerolineae;o__Anaerolineales;f__EnvOPS12;g__UBA877
m12209_NODE_578_length_42819_cov_7_339548	42819	No	Viruses;Duplodnaviria;Heunggongvirae;Uroviricota;Caudoviricetes	64	7	0	Medium-quality	Genome-fragment	65	HMM-based (lower-bound)	0	Unknown
m12209_NODE_6034_length_10262_cov_1_991909	10262	No	Viruses;Duplodnaviria;Heunggongvirae;Uroviricota;Caudoviricetes	17	1	0	Low-quality	Genome-fragment	19	AAI-based (medium-confidence)	0	d__Bacteria;p__Chloroflexota;c__;o__;f__;g__
m12209_NODE_6125_length_10185_cov_1_298568	10185	No	Viruses;Duplodnaviria;Heunggongvirae;Uroviricota;Caudoviricetes	18	5	2	Low-quality	Genome-fragment	6	AAI-based (medium-confidence)	0	Unknown
m12209_NODE_6157_length_10149_cov_3_045101	10149	No	Viruses;Duplodnaviria;Heunggongvirae;Uroviricota;Caudoviricetes	16	1	0	Low-quality	Genome-fragment	16	HMM-based (lower-bound)	0	Unknown
m12209_NODE_621_length_40649_cov_2_606559	40649	No	Viruses;Duplodnaviria;Heunggongvirae;Uroviricota;Caudoviricetes	63	15	1	High-quality	High-quality	100	AAI-based (medium-confidence)	0	Unknown
m12209_NODE_6277_length_10054_cov_1_385615	10054	No	Viruses;Duplodnaviria;Heunggongvirae;Uroviricota;Caudoviricetes	20	2	0	Low-quality	Genome-fragment	11	HMM-based (lower-bound)	0	Unknown
m12209_NODE_6445_length_9879_cov_1_143765	9879	No	Viruses;Duplodnaviria;Heunggongvirae;Uroviricota;Caudoviricetes	6	2	0	Low-quality	Genome-fragment	7	AAI-based (medium-confidence)	0	Unknown
m12209_NODE_662_length_39398_cov_5_931018	39398	No	Viruses;Duplodnaviria;Heunggongvirae;Uroviricota;Caudoviricetes	60	13	0	Medium-quality	Genome-fragment	59	HMM-based (lower-bound)	0	d__Bacteria;p__Pseudomonadota;c__Gammaproteobacteria;o__Enterobacterales_A;f__Pasteurellaceae;g__
m12209_NODE_687_length_38603_cov_1_322253	38603	No	Viruses;Duplodnaviria;Heunggongvirae;Uroviricota;Caudoviricetes	54	17	1	Medium-quality	Genome-fragment	64	AAI-based (medium-confidence)	0	Unknown
m12209_NODE_6981_length_9455_cov_1_337907	9455	No	Viruses;Duplodnaviria;Heunggongvirae;Uroviricota;Caudoviricetes	9	7	0	Low-quality	Genome-fragment	5	AAI-based (medium-confidence)	0	Unknown
m12209_NODE_7055_length_9387_cov_1_074514	9387	No	Viruses;Duplodnaviria;Heunggongvirae;Uroviricota;Caudoviricetes	13	1	0	Low-quality	Genome-fragment	28	AAI-based (medium-confidence)	0	d__Bacteria;p__Chloroflexota;c__Anaerolineae;o__Anaerolineales;f__UBA4823;g__
m12209_NODE_7188_length_9301_cov_1_286244	9301	No	Viruses;Duplodnaviria;Heunggongvirae;Uroviricota;Caudoviricetes	11	3	0	Low-quality	Genome-fragment	6	AAI-based (medium-confidence)	0	Unknown
m12209_NODE_724_length_37270_cov_1_577336	37270	No	Viruses;Duplodnaviria;Heunggongvirae;Uroviricota;Caudoviricetes	48	7	1	Medium-quality	Genome-fragment	88	AAI-based (medium-confidence)	0	d__Bacteria;p__Desulfobacterota;c__Syntrophia;o__Syntrophales;f__UBA5619;g__UBA5619
m12209_NODE_7274_length_9240_cov_1_093712	9240	No	Viruses;Duplodnaviria;Heunggongvirae;Uroviricota;Caudoviricetes	18	1	1	Low-quality	Genome-fragment	4	HMM-based (lower-bound)	0	Unknown
m12209_NODE_7489_length_9111_cov_1_005565	9111	No	Viruses;Duplodnaviria;Heunggongvirae;Uroviricota;Caudoviricetes	10	2	0	Low-quality	Genome-fragment	6	AAI-based (medium-confidence)	0	Unknown
m12209_NODE_7774_length_8930_cov_1_186868	8930	No	Viruses;Duplodnaviria;Heunggongvirae;Uroviricota;Caudoviricetes	13	1	0	Low-quality	Genome-fragment	8	HMM-based (lower-bound)	0	d__Bacteria;p__Pseudomonadota;c__Gammaproteobacteria;o__Burkholderiales;f__Burkholderiaceae;g__Ralstonia
m12209_NODE_784_length_35264_cov_1_977232	35264	No	Viruses;Duplodnaviria;Heunggongvirae;Uroviricota;Caudoviricetes	63	18	1	Medium-quality	Genome-fragment	77	AAI-based (medium-confidence)	0	d__Bacteria;p__Spirochaetota;c__Spirochaetia;o__Treponematales;f__Rectinemataceae;g__
m12209_NODE_7857_length_8883_cov_1_247716	8883	No	Viruses;Duplodnaviria;Heunggongvirae;Uroviricota;Caudoviricetes	12	2	0	Medium-quality	Genome-fragment	60	AAI-based (high-confidence)	0	Unknown
m12209_NODE_7902_length_8851_cov_1_019372	8851	No	Viruses;Duplodnaviria;Heunggongvirae;Uroviricota;Caudoviricetes	16	4	0	Low-quality	Genome-fragment	9	HMM-based (lower-bound)	0	Unknown
m12209_NODE_7935_length_8830_cov_1_300816	8830	No	Viruses;Duplodnaviria;Heunggongvirae;Uroviricota;Caudoviricetes	15	1	0	Low-quality	Genome-fragment	18	AAI-based (high-confidence)	0	Unknown
m12209_NODE_8072_length_8741_cov_1_361969	8741	No	Viruses;Duplodnaviria;Heunggongvirae;Uroviricota;Caudoviricetes	7	1	0	Low-quality	Genome-fragment	7	HMM-based (lower-bound)	0	Unknown
m12209_NODE_8246_length_8637_cov_1_440188	8637	No	Viruses;Duplodnaviria;Heunggongvirae;Uroviricota;Caudoviricetes	23	2	0	Low-quality	Genome-fragment	4	HMM-based (lower-bound)	0	Unknown
m12209_NODE_834_length_34213_cov_1_416828	34213	No	Viruses;Duplodnaviria;Heunggongvirae;Uroviricota;Caudoviricetes	63	10	0	Low-quality	Genome-fragment	21	AAI-based (medium-confidence)	0	d__Bacteria;p__Bacteroidota;c__Bacteroidia;o__Bacteroidales;f__;g__
m12209_NODE_8439_length_8531_cov_1_493931	8531	No	Viruses;Duplodnaviria;Heunggongvirae;Uroviricota;Caudoviricetes	18	2	0	Low-quality	Genome-fragment	20	AAI-based (medium-confidence)	0	Unknown
m12209_NODE_8533_length_8481_cov_1_355638	8481	No	Viruses;Duplodnaviria;Heunggongvirae;Uroviricota;Caudoviricetes	12	2	0	Low-quality	Genome-fragment	4	HMM-based (lower-bound)	0	Unknown
m12209_NODE_8766_length_8356_cov_0_873132	8356	No	Viruses;Duplodnaviria;Heunggongvirae;Uroviricota;Caudoviricetes	16	2	2	Low-quality	Genome-fragment	5	HMM-based (lower-bound)	0	d__Archaea;p__;c__;o__;f__;g__
m12209_NODE_8767_length_8355_cov_2_858046	8355	No	Viruses;Duplodnaviria;Heunggongvirae;Uroviricota;Caudoviricetes	18	2	0	Low-quality	Genome-fragment	5	HMM-based (lower-bound)	0	Unknown
m12209_NODE_904_length_32491_cov_2_327802	32491	No	Viruses;Duplodnaviria;Heunggongvirae;Uroviricota;Caudoviricetes	46	11	0	Medium-quality	Genome-fragment	67	AAI-based (high-confidence)	0	d__Bacteria;p__Chloroflexota;c__Dehalococcoidia;o__DSTF01;f__;g__
m12209_NODE_9267_length_8110_cov_1_089315	8110	No	Viruses;Duplodnaviria;Heunggongvirae;Uroviricota;Caudoviricetes	14	11	0	Low-quality	Genome-fragment	12	HMM-based (lower-bound)	0	d__Bacteria;p__Actinomycetota;c__Actinomycetia;o__Actinomycetales;f__Microbacteriaceae;g__
m12209_NODE_9408_length_8040_cov_1_007835	8040	No	Viruses;Duplodnaviria;Heunggongvirae;Uroviricota;Caudoviricetes	11	3	0	Low-quality	Genome-fragment	22	AAI-based (high-confidence)	0	Unknown
m12209_NODE_9433_length_8027_cov_1_004810	8027	No	Viruses;Duplodnaviria;Heunggongvirae;Uroviricota;Caudoviricetes	10	4	0	Low-quality	Genome-fragment	16	AAI-based (medium-confidence)	0	Unknown
m12209_NODE_9595_length_7957_cov_1_826820	7957	No	Viruses;Duplodnaviria;Heunggongvirae;Uroviricota;Caudoviricetes	12	5	0	Low-quality	Genome-fragment	12	HMM-based (lower-bound)	0	Unknown
m12209_NODE_9766_length_7885_cov_1_193993	7885	No	Viruses;Duplodnaviria;Heunggongvirae;Uroviricota;Caudoviricetes	18	2	0	Low-quality	Genome-fragment	16	AAI-based (medium-confidence)	0	Unknown
m12209_NODE_9930_length_7810_cov_1_065860	7810	No	Viruses;Duplodnaviria;Heunggongvirae;Uroviricota;Caudoviricetes	14	1	0	Low-quality	Genome-fragment	12	HMM-based (lower-bound)	0	Unknown
m12211_NODE_10678_length_6703_cov_0_855687	6703	No	Viruses;Duplodnaviria;Heunggongvirae;Uroviricota;Caudoviricetes	7	1	0	Low-quality	Genome-fragment	8	HMM-based (lower-bound)	0	Unknown
m12211_NODE_10867_length_6639_cov_2_072942	6639	No	Viruses;Duplodnaviria;Heunggongvirae;Uroviricota;Caudoviricetes	13	3	1	Low-quality	Genome-fragment	4	HMM-based (lower-bound)	0	Unknown
m12211_NODE_11252_length_6529_cov_1_136520	6529	No	Viruses;Duplodnaviria;Heunggongvirae;Uroviricota;Caudoviricetes	7	2	0	Low-quality	Genome-fragment	4	HMM-based (lower-bound)	0	Unknown
m12211_NODE_11325_length_6511_cov_1_008145	6511	No	Viruses;Duplodnaviria;Heunggongvirae;Uroviricota;Caudoviricetes	16	2	0	Low-quality	Genome-fragment	10	HMM-based (lower-bound)	0	Unknown
m12211_NODE_11355_length_6503_cov_1_137861_provirus_523_6503	5981	Yes	Viruses;Duplodnaviria;Heunggongvirae;Uroviricota;Caudoviricetes	3	2	0	Low-quality	Genome-fragment	12	AAI-based (medium-confidence)	0	d__Bacteria;p__Acidobacteriota;c__Terriglobia;o__Terriglobales;f__SbA1;g__QIAJ01
m12211_NODE_11456_length_6470_cov_2_208892	6470	No	Viruses;Duplodnaviria;Heunggongvirae;Uroviricota;Caudoviricetes	4	1	0	Low-quality	Genome-fragment	6	HMM-based (lower-bound)	0	d__Bacteria;p__Acidobacteriota;c__Terriglobia;o__Terriglobales;f__SbA1;g__
m12211_NODE_11976_length_6330_cov_1_131066	6330	No	Viruses;Duplodnaviria;Heunggongvirae;Uroviricota;Caudoviricetes	8	2	0	Low-quality	Genome-fragment	7	HMM-based (lower-bound)	0	Unknown
m12211_NODE_12304_length_6251_cov_1_169987	6251	No	Unclassified	7	1	0	Low-quality	Genome-fragment	9	HMM-based (lower-bound)	0	Unknown
m12211_NODE_12426_length_6216_cov_1_673017_provirus_255_6216	5962	Yes	Viruses;Duplodnaviria;Heunggongvirae;Uroviricota;Caudoviricetes	3	2	0	Low-quality	Genome-fragment	12	AAI-based (medium-confidence)	0	d__Bacteria;p__Acidobacteriota;c__Terriglobia;o__Terriglobales;f__SbA1;g__Bog-209
m12211_NODE_12765_length_6135_cov_1_002996	6135	No	Unclassified	5	1	0	Low-quality	Genome-fragment	5	HMM-based (lower-bound)	0	d__Bacteria;p__Acidobacteriota;c__Terriglobia;o__Bryobacterales;f__Bryobacteraceae;g__Bog-159
m12211_NODE_13262_length_6013_cov_0_932552	6013	No	Viruses;Duplodnaviria;Heunggongvirae;Uroviricota;Caudoviricetes	7	1	0	Low-quality	Genome-fragment	12	AAI-based (medium-confidence)	0	d__Bacteria;p__Acidobacteriota;c__Terriglobia;o__Terriglobales;f__SbA1;g__Sulfotelmatobacter
m12211_NODE_13868_length_5871_cov_1_016017	5871	No	Viruses;Duplodnaviria;Heunggongvirae;Uroviricota;Caudoviricetes	7	1	0	Low-quality	Genome-fragment	2	HMM-based (lower-bound)	0	Unknown
m12211_NODE_14898_length_5663_cov_1_143967	5663	No	Viruses;Duplodnaviria;Heunggongvirae;Uroviricota;Caudoviricetes	10	2	0	Low-quality	Genome-fragment	6	HMM-based (lower-bound)	0	Unknown
m12211_NODE_15037_length_5630_cov_2_466473	5630	No	Viruses;Duplodnaviria;Heunggongvirae;Uroviricota;Caudoviricetes	7	1	0	Low-quality	Genome-fragment	11	AAI-based (medium-confidence)	0	d__Bacteria;p__;c__;o__;f__;g__
m12211_NODE_15396_length_5562_cov_1_119963	5562	No	Viruses;Duplodnaviria;Heunggongvirae;Uroviricota;Caudoviricetes	14	1	1	Low-quality	Genome-fragment	5	HMM-based (lower-bound)	0	Unknown
m12211_NODE_15428_length_5555_cov_2_303427	5555	No	Viruses;Duplodnaviria;Heunggongvirae;Uroviricota;Caudoviricetes	3	2	0	Low-quality	Genome-fragment	8	AAI-based (medium-confidence)	0	d__Bacteria;p__Acidobacteriota;c__Terriglobia;o__Terriglobales;f__SbA1;g__JAIQEY01
m12211_NODE_15808_length_5484_cov_1_076162_provirus_183_5484	5302	Yes	Viruses;Duplodnaviria;Heunggongvirae;Uroviricota;Caudoviricetes	5	1	0	Low-quality	Genome-fragment	4	HMM-based (lower-bound)	0	d__Bacteria;p__Acidobacteriota;c__Terriglobia;o__Acidoferrales;f__UBA7541;g__
m12211_NODE_16040_length_5446_cov_1_377515	5446	No	Viruses;Duplodnaviria;Heunggongvirae;Uroviricota;Caudoviricetes	5	2	0	Low-quality	Genome-fragment	9	AAI-based (medium-confidence)	0	d__Bacteria;p__Actinomycetota;c__Acidimicrobiia;o__Acidimicrobiales;f__RAAP-2;g__
m12211_NODE_16717_length_5327_cov_1_449808	5327	No	Viruses;Duplodnaviria;Heunggongvirae;Uroviricota;Caudoviricetes	7	1	0	Low-quality	Genome-fragment	9	AAI-based (high-confidence)	0	Unknown
m12211_NODE_16933_length_5292_cov_0_906873	5292	No	Viruses;Duplodnaviria;Heunggongvirae;Uroviricota;Caudoviricetes	10	1	0	Low-quality	Genome-fragment	8	HMM-based (lower-bound)	0	Unknown
m12211_NODE_16934_length_5292_cov_0_825750	5292	No	Viruses;Duplodnaviria;Heunggongvirae;Uroviricota;Caudoviricetes	10	1	0	Low-quality	Genome-fragment	3	HMM-based (lower-bound)	0	d__Bacteria;p__Actinomycetota;c__Actinomycetia;o__Mycobacteriales;f__Mycobacteriaceae;g__
m12211_NODE_17412_length_5217_cov_1_018075	5217	No	Viruses;Duplodnaviria;Heunggongvirae;Uroviricota;Caudoviricetes	8	1	0	Low-quality	Genome-fragment	11	AAI-based (medium-confidence)	0	Unknown
m12211_NODE_18042_length_5119_cov_0_976963	5119	No	Viruses;Duplodnaviria;Heunggongvirae;Uroviricota;Caudoviricetes	10	2	0	Low-quality	Genome-fragment	6	HMM-based (lower-bound)	0	Unknown
m12211_NODE_184_length_53145_cov_5_419518_provirus_1_47613	47613	Yes	Viruses;Duplodnaviria;Heunggongvirae;Uroviricota;Caudoviricetes	70	11	1	Medium-quality	Genome-fragment	77	HMM-based (lower-bound)	0	Unknown
m12211_NODE_18566_length_5040_cov_0_778547	5040	No	Viruses;Duplodnaviria;Heunggongvirae;Uroviricota;Caudoviricetes	6	2	0	Low-quality	Genome-fragment	13	AAI-based (medium-confidence)	0	d__Bacteria;p__Actinomycetota;c__Thermoleophilia;o__;f__;g__
m12211_NODE_2094_length_15554_cov_2_030985	15554	No	Viruses;Duplodnaviria;Heunggongvirae;Uroviricota;Caudoviricetes	34	1	0	Low-quality	Genome-fragment	8	HMM-based (lower-bound)	0	Unknown
m12211_NODE_223_length_48605_cov_1_622777_provirus_233_28851	28619	Yes	Viruses;Duplodnaviria;Heunggongvirae;Uroviricota;Caudoviricetes	35	12	3	Medium-quality	Genome-fragment	64	AAI-based (medium-confidence)	0	d__Bacteria;p__Desulfobacterota_B;c__Binatia;o__Binatales;f__Binataceae;g__Binatus
m12211_NODE_2248_length_14959_cov_0_998786	14959	No	Viruses;Duplodnaviria;Heunggongvirae;Uroviricota;Caudoviricetes	33	4	1	Low-quality	Genome-fragment	15	HMM-based (lower-bound)	0	Unknown
m12211_NODE_2400_length_14515_cov_2_313178	14515	No	Viruses;Duplodnaviria;Heunggongvirae;Uroviricota;Caudoviricetes	21	2	0	Low-quality	Genome-fragment	14	AAI-based (medium-confidence)	0	Unknown
m12211_NODE_2576_length_14002_cov_1_035459	14002	No	Viruses;Duplodnaviria;Heunggongvirae;Uroviricota;Caudoviricetes	14	2	0	Low-quality	Genome-fragment	18	HMM-based (lower-bound)	0	d__Bacteria;p__Acidobacteriota;c__Terriglobia;o__Terriglobales;f__SbA1;g__
m12211_NODE_265_length_45079_cov_2_932773	45079	No	Viruses;Duplodnaviria;Heunggongvirae;Uroviricota;Caudoviricetes	71	2	0	High-quality	High-quality	96	AAI-based (medium-confidence)	0	d__Bacteria;p__Acidobacteriota;c__Terriglobia;o__Terriglobales;f__SbA1;g__Bog-209
m12211_NODE_2724_length_13590_cov_1_046572	13590	No	Viruses;Duplodnaviria;Heunggongvirae;Uroviricota;Caudoviricetes	21	2	0	Low-quality	Genome-fragment	16	HMM-based (lower-bound)	0	d__Bacteria;p__Acidobacteriota;c__Terriglobia;o__Terriglobales;f__SbA1;g__
m12211_NODE_2804_length_13369_cov_1_284851	13369	No	Viruses;Duplodnaviria;Heunggongvirae;Uroviricota;Caudoviricetes	18	1	0	Low-quality	Genome-fragment	27	AAI-based (medium-confidence)	0	d__Bacteria;p__Acidobacteriota;c__Terriglobia;o__Terriglobales;f__SbA1;g__Gp1-AA133
m12211_NODE_293_length_42672_cov_2_687061	42672	No	Viruses;Duplodnaviria;Heunggongvirae;Uroviricota;Caudoviricetes	65	3	0	Medium-quality	Genome-fragment	62	HMM-based (lower-bound)	0	Unknown
m12211_NODE_3084_length_12768_cov_1_525038	12768	No	Viruses;Duplodnaviria;Heunggongvirae;Uroviricota;Caudoviricetes	20	2	1	Low-quality	Genome-fragment	8	HMM-based (lower-bound)	0	Unknown
m12211_NODE_3380_length_12192_cov_8_600497	12192	No	Viruses;Duplodnaviria;Heunggongvirae;Uroviricota;Caudoviricetes	25	1	0	Low-quality	Genome-fragment	8	HMM-based (lower-bound)	0	Unknown
m12211_NODE_3704_length_11629_cov_0_984177	11629	No	Viruses;Duplodnaviria;Heunggongvirae;Uroviricota;Caudoviricetes	15	5	0	Low-quality	Genome-fragment	17	HMM-based (lower-bound)	0	Unknown
m12211_NODE_409_length_36156_cov_1_214577	36156	No	Viruses;Duplodnaviria;Heunggongvirae;Uroviricota;Caudoviricetes	65	11	0	Medium-quality	Genome-fragment	50	HMM-based (lower-bound)	0	Unknown
m12211_NODE_4153_length_10959_cov_1_105428	10959	No	Viruses;Duplodnaviria;Heunggongvirae;Uroviricota;Caudoviricetes	12	1	0	Low-quality	Genome-fragment	27	AAI-based (medium-confidence)	0	Unknown
m12211_NODE_4351_length_10716_cov_1_060157	10716	No	Viruses;Duplodnaviria;Heunggongvirae;Uroviricota;Caudoviricetes	15	4	0	Low-quality	Genome-fragment	14	HMM-based (lower-bound)	0	Unknown
m12211_NODE_4468_length_10571_cov_2_475680	10571	No	Viruses;Duplodnaviria;Heunggongvirae;Uroviricota;Caudoviricetes	21	3	0	Low-quality	Genome-fragment	6	HMM-based (lower-bound)	0	Unknown
m12211_NODE_4584_length_10437_cov_1_402134	10437	No	Viruses;Duplodnaviria;Heunggongvirae;Uroviricota;Caudoviricetes	12	2	0	Low-quality	Genome-fragment	23	AAI-based (medium-confidence)	0	d__Bacteria;p__Acidobacteriota;c__Terriglobia;o__Terriglobales;f__SbA1;g__Sulfotelmatobacter
m12211_NODE_4690_length_10314_cov_1_874251	10314	No	Viruses;Duplodnaviria;Heunggongvirae;Uroviricota;Caudoviricetes	15	2	0	Low-quality	Genome-fragment	12	HMM-based (lower-bound)	0	d__Bacteria;p__Pseudomonadota;c__Gammaproteobacteria;o__Steroidobacterales;f__Steroidobacteraceae;g__
m12211_NODE_478_length_33194_cov_1_353373	33194	No	Viruses;Duplodnaviria;Heunggongvirae;Uroviricota;Caudoviricetes	44	8	1	Medium-quality	Genome-fragment	79	AAI-based (medium-confidence)	0	d__Bacteria;p__Bacteroidota;c__Bacteroidia;o__Bacteroidales;f__Bacteroidaceae;g__
m12211_NODE_4846_length_10160_cov_1_628626	10160	No	Viruses;Duplodnaviria;Heunggongvirae;Uroviricota;Caudoviricetes	17	1	0	Low-quality	Genome-fragment	17	HMM-based (lower-bound)	0	Unknown
m12211_NODE_5093_length_9908_cov_2_713424	9908	No	Viruses;Duplodnaviria;Heunggongvirae;Uroviricota;Caudoviricetes	15	3	0	Low-quality	Genome-fragment	5	HMM-based (lower-bound)	0	d__Bacteria;p__Acidobacteriota;c__Terriglobia;o__Terriglobales;f__SbA1;g__
m12211_NODE_5540_length_9456_cov_1_337764	9456	No	Viruses;Duplodnaviria;Heunggongvirae;Uroviricota;Caudoviricetes	10	1	0	Low-quality	Genome-fragment	5	HMM-based (lower-bound)	0	Unknown
m12211_NODE_5788_length_9238_cov_1_024695	9238	No	Viruses;Duplodnaviria;Heunggongvirae;Uroviricota;Caudoviricetes	8	1	0	Low-quality	Genome-fragment	6	HMM-based (lower-bound)	0	d__Bacteria;p__Acidobacteriota;c__Terriglobia;o__Acidoferrales;f__UBA7541;g__
m12211_NODE_5942_length_9111_cov_1_339715	9111	No	Viruses;Duplodnaviria;Heunggongvirae;Uroviricota;Caudoviricetes	14	2	0	Low-quality	Genome-fragment	16	HMM-based (lower-bound)	0	Unknown
m12211_NODE_6089_length_8996_cov_0_891758	8996	No	Viruses;Duplodnaviria;Heunggongvirae;Uroviricota;Caudoviricetes	11	1	0	Low-quality	Genome-fragment	9	AAI-based (medium-confidence)	0	Unknown
m12211_NODE_6269_length_8867_cov_1_054119	8867	No	Viruses;Duplodnaviria;Heunggongvirae;Uroviricota;Caudoviricetes	21	1	0	Low-quality	Genome-fragment	6	HMM-based (lower-bound)	0	d__Bacteria;p__Actinomycetota;c__Actinomycetia;o__Mycobacteriales;f__Mycobacteriaceae;g__
m12211_NODE_6281_length_8860_cov_0_977213	8860	No	Viruses;Duplodnaviria;Heunggongvirae;Uroviricota;Caudoviricetes	7	1	0	Low-quality	Genome-fragment	6	HMM-based (lower-bound)	0	d__Bacteria;p__Actinomycetota;c__Actinomycetia;o__Mycobacteriales;f__Mycobacteriaceae;g__
m12211_NODE_6363_length_8795_cov_0_904246	8795	No	Viruses;Duplodnaviria;Heunggongvirae;Uroviricota;Caudoviricetes	14	2	1	Low-quality	Genome-fragment	11	HMM-based (lower-bound)	0	d__Bacteria;p__Chloroflexota;c__Anaerolineae;o__Fen-1058;f__Fen-1058;g__
m12211_NODE_6926_length_8407_cov_1_008092	8407	No	Viruses;Duplodnaviria;Heunggongvirae;Uroviricota;Caudoviricetes	13	2	2	Low-quality	Genome-fragment	20	AAI-based (medium-confidence)	0	Unknown
m12211_NODE_7499_length_8082_cov_1_661094	8082	No	Viruses;Duplodnaviria;Heunggongvirae;Uroviricota;Caudoviricetes	14	1	0	Low-quality	Genome-fragment	17	AAI-based (medium-confidence)	0	d__Bacteria;p__Bacteroidota;c__Bacteroidia;o__Sphingobacteriales;f__Sphingobacteriaceae;g__
m12211_NODE_7556_length_8049_cov_1_156147	8049	No	Viruses;Duplodnaviria;Heunggongvirae;Uroviricota;Caudoviricetes	16	2	0	Low-quality	Genome-fragment	7	HMM-based (lower-bound)	0	Unknown
m12211_NODE_788_length_25306_cov_1_812344	25306	No	Viruses;Duplodnaviria;Heunggongvirae;Uroviricota;Caudoviricetes	40	19	1	Medium-quality	Genome-fragment	55	AAI-based (medium-confidence)	0	Unknown
m12211_NODE_7885_length_7862_cov_1_248352	7862	No	Viruses;Duplodnaviria;Heunggongvirae;Uroviricota;Caudoviricetes	10	1	0	Low-quality	Genome-fragment	17	AAI-based (medium-confidence)	0	Unknown
m12211_NODE_7960_length_7819_cov_1_592434	7819	No	Viruses;Duplodnaviria;Heunggongvirae;Uroviricota;Caudoviricetes	10	1	1	Low-quality	Genome-fragment	4	HMM-based (lower-bound)	0	d__Bacteria;p__Acidobacteriota;c__Terriglobia;o__Terriglobales;f__SbA1;g__
m12211_NODE_8482_length_7560_cov_1_080587	7560	No	Viruses;Duplodnaviria;Heunggongvirae;Uroviricota;Caudoviricetes	9	2	0	Low-quality	Genome-fragment	19	AAI-based (high-confidence)	0	d__Archaea;p__Halobacteriota;c__Methanomicrobia;o__Methanomicrobiales;f__Methanoregulaceae;g__
m12211_NODE_8568_length_7525_cov_2_882806	7525	No	Viruses;Duplodnaviria;Heunggongvirae;Uroviricota;Caudoviricetes	8	4	0	Low-quality	Genome-fragment	8	HMM-based (lower-bound)	0	Unknown
m12211_NODE_8709_length_7469_cov_1_320349	7469	No	Viruses;Duplodnaviria;Heunggongvirae;Uroviricota;Caudoviricetes	9	1	0	Low-quality	Genome-fragment	9	HMM-based (lower-bound)	0	Unknown
m12211_NODE_9001_length_7350_cov_0_994047	7350	No	Viruses;Duplodnaviria;Heunggongvirae;Uroviricota;Caudoviricetes	12	2	0	Low-quality	Genome-fragment	10	AAI-based (medium-confidence)	0	Unknown
m12211_NODE_9468_length_7157_cov_1_483784	7157	No	Viruses;Duplodnaviria;Heunggongvirae;Uroviricota;Caudoviricetes	9	2	0	Low-quality	Genome-fragment	14	AAI-based (medium-confidence)	0	Unknown
m12214_NODE_10134_length_5705_cov_1_207063	5705	No	Viruses;Duplodnaviria;Heunggongvirae;Uroviricota;Caudoviricetes	11	1	1	Low-quality	Genome-fragment	14	HMM-based (lower-bound)	0	d__Bacteria;p__Bacteroidota;c__Bacteroidia;o__Bacteroidales;f__FEN-979;g__
m12214_NODE_10525_length_5575_cov_2_315712	5575	No	Viruses;Duplodnaviria;Heunggongvirae;Uroviricota;Caudoviricetes	10	1	0	Low-quality	Genome-fragment	12	AAI-based (medium-confidence)	0	Unknown
m12214_NODE_11144_length_5383_cov_0_996195	5383	No	Viruses;Duplodnaviria;Heunggongvirae;Uroviricota;Caudoviricetes	9	1	0	Low-quality	Genome-fragment	8	HMM-based (lower-bound)	0	Unknown
m12214_NODE_12434_length_5043_cov_0_942433	5043	No	Viruses;Duplodnaviria;Heunggongvirae;Uroviricota;Caudoviricetes	5	1	0	Low-quality	Genome-fragment	7	HMM-based (lower-bound)	0	Unknown
m12214_NODE_12582_length_5006_cov_0_793195	5006	No	Viruses;Duplodnaviria;Heunggongvirae;Uroviricota;Caudoviricetes	7	2	0	Low-quality	Genome-fragment	10	AAI-based (medium-confidence)	0	Unknown
m12214_NODE_1279_length_19976_cov_1_389491	19976	No	Viruses;Duplodnaviria;Heunggongvirae;Uroviricota;Caudoviricetes	26	3	1	Low-quality	Genome-fragment	13	HMM-based (lower-bound)	0	d__Archaea;p__Halobacteriota;c__Methanosarcinia;o__Methanotrichales;f__Methanotrichaceae;g__
m12214_NODE_150_length_73088_cov_3_122929	73088	No	Viruses;Duplodnaviria;Heunggongvirae;Uroviricota;Caudoviricetes	108	15	1	Complete	High-quality	100	DTR (medium-confidence)	0	Unknown
m12214_NODE_1644_length_17342_cov_1_266628	17342	No	Viruses;Duplodnaviria;Heunggongvirae;Uroviricota;Caudoviricetes	25	4	0	Low-quality	Genome-fragment	18	HMM-based (lower-bound)	0	Unknown
m12214_NODE_2112_length_15020_cov_2_954677	15020	No	Viruses;Duplodnaviria;Heunggongvirae;Uroviricota;Caudoviricetes	12	1	0	Low-quality	Genome-fragment	30	AAI-based (medium-confidence)	0	d__Bacteria;p__Chloroflexota;c__Limnocylindria;o__Limnocylindrales;f__CSP1-4;g__
m12214_NODE_2331_length_14179_cov_2_186664	14179	No	Viruses;Duplodnaviria;Heunggongvirae;Uroviricota;Caudoviricetes	24	3	1	Low-quality	Genome-fragment	16	HMM-based (lower-bound)	0	d__Bacteria;p__Chloroflexota;c__Limnocylindria;o__Limnocylindrales;f__CSP1-4;g__JAKAHU01
m12214_NODE_2714_length_12954_cov_1_201606	12954	No	Viruses;Duplodnaviria;Heunggongvirae;Uroviricota;Caudoviricetes	19	1	0	Low-quality	Genome-fragment	21	HMM-based (lower-bound)	0	Unknown
m12214_NODE_3313_length_11463_cov_2_248412	11463	No	Viruses;Duplodnaviria;Heunggongvirae;Uroviricota;Caudoviricetes	13	3	0	Low-quality	Genome-fragment	15	HMM-based (lower-bound)	0	Unknown
m12214_NODE_372_length_42414_cov_2_913732_provirus_7631_42414	34784	Yes	Viruses;Duplodnaviria;Heunggongvirae;Uroviricota;Caudoviricetes	33	10	1	Medium-quality	Genome-fragment	50	HMM-based (lower-bound)	0	d__Bacteria;p__Chloroflexota;c__Limnocylindria;o__Limnocylindrales;f__CSP1-4;g__
m12214_NODE_4415_length_9597_cov_0_959240	9597	No	Viruses;Duplodnaviria;Heunggongvirae;Uroviricota;Caudoviricetes	15	1	0	Low-quality	Genome-fragment	6	AAI-based (medium-confidence)	0	Unknown
m12214_NODE_4477_length_9504_cov_1_124347	9504	No	Viruses;Duplodnaviria;Heunggongvirae;Uroviricota;Caudoviricetes	13	2	1	Low-quality	Genome-fragment	18	HMM-based (lower-bound)	0	Unknown
m12214_NODE_4991_length_8858_cov_2_245104	8858	No	Viruses;Duplodnaviria;Heunggongvirae;Uroviricota;Caudoviricetes	14	2	0	Low-quality	Genome-fragment	5	HMM-based (lower-bound)	0	d__Bacteria;p__Chloroflexota;c__Limnocylindria;o__Limnocylindrales;f__CSP1-4;g__
m12214_NODE_5011_length_8832_cov_2_547387	8832	No	Unclassified	13	1	0	Low-quality	Genome-fragment	18	AAI-based (medium-confidence)	0	d__Bacteria;p__Pseudomonadota;c__Alphaproteobacteria;o__Rhizobiales;f__Hyphomicrobiaceae;g__
m12214_NODE_5102_length_8748_cov_4_015543_provirus_1646_8748	7103	Yes	Viruses;Duplodnaviria;Heunggongvirae;Uroviricota;Caudoviricetes	7	3	0	Low-quality	Genome-fragment	11	HMM-based (lower-bound)	0	d__Bacteria;p__;c__;o__;f__;g__
m12214_NODE_5307_length_8514_cov_1_840706	8514	No	Viruses;Duplodnaviria;Heunggongvirae;Uroviricota;Caudoviricetes	12	2	0	Low-quality	Genome-fragment	6	HMM-based (lower-bound)	0	Unknown
m12214_NODE_5617_length_8231_cov_1_009501	8231	No	Unclassified	9	1	0	Low-quality	Genome-fragment	15	AAI-based (medium-confidence)	0	Unknown
m12214_NODE_5942_length_7909_cov_1_317142	7909	No	Viruses;Duplodnaviria;Heunggongvirae;Uroviricota;Caudoviricetes	12	8	0	Low-quality	Genome-fragment	18	AAI-based (medium-confidence)	0	d__Bacteria;p__Pseudomonadota;c__Alphaproteobacteria;o__Micropepsales;f__Micropepsaceae;g__
m12214_NODE_6361_length_7562_cov_1_131406	7562	No	Viruses;Duplodnaviria;Heunggongvirae;Uroviricota;Caudoviricetes	17	2	0	Low-quality	Genome-fragment	15	AAI-based (medium-confidence)	0	d__Archaea;p__Halobacteriota;c__Methanomicrobia;o__Methanomicrobiales;f__Methanoregulaceae;g__
m12214_NODE_6600_length_7387_cov_1_256198	7387	No	Viruses;Duplodnaviria;Heunggongvirae;Uroviricota;Caudoviricetes	7	1	0	Low-quality	Genome-fragment	10	AAI-based (medium-confidence)	0	Unknown
m12214_NODE_6989_length_7112_cov_1_414030	7112	No	Viruses;Duplodnaviria;Heunggongvirae;Uroviricota;Caudoviricetes	12	4	0	Low-quality	Genome-fragment	8	AAI-based (high-confidence)	0	Unknown
m12214_NODE_7046_length_7075_cov_1_067070_provirus_1_5489	5489	Yes	Viruses;Duplodnaviria;Heunggongvirae;Uroviricota;Caudoviricetes	6	2	0	Low-quality	Genome-fragment	5	HMM-based (lower-bound)	0	d__Bacteria;p__Pseudomonadota;c__Alphaproteobacteria;o__Micropepsales;f__Micropepsaceae;g__Rhizomicrobium
m12214_NODE_727_length_28062_cov_1_363666	28062	No	Viruses;Duplodnaviria;Heunggongvirae;Uroviricota;Caudoviricetes	46	6	0	Medium-quality	Genome-fragment	53	AAI-based (medium-confidence)	0	Unknown
m12214_NODE_7367_length_6888_cov_2_151901	6888	No	Viruses;Duplodnaviria;Heunggongvirae;Uroviricota;Caudoviricetes	8	1	0	Low-quality	Genome-fragment	4	HMM-based (lower-bound)	0	Unknown
m12214_NODE_7768_length_6666_cov_1_362288	6666	No	Viruses;Duplodnaviria;Heunggongvirae;Uroviricota;Caudoviricetes	6	1	1	Low-quality	Genome-fragment	4	HMM-based (lower-bound)	0	Unknown
m12214_NODE_8692_length_6245_cov_1_060314	6245	No	Viruses;Duplodnaviria;Heunggongvirae;Uroviricota;Caudoviricetes	9	2	1	Low-quality	Genome-fragment	5	HMM-based (lower-bound)	0	Unknown
m12214_NODE_9193_length_6039_cov_1_471076	6039	No	Viruses;Duplodnaviria;Heunggongvirae;Uroviricota;Caudoviricetes	9	1	0	Low-quality	Genome-fragment	6	AAI-based (high-confidence)	0	Unknown
m12214_NODE_9447_length_5938_cov_1_046464	5938	No	Viruses;Duplodnaviria;Heunggongvirae;Uroviricota;Caudoviricetes	8	1	1	Low-quality	Genome-fragment	4	HMM-based (lower-bound)	0	d__Bacteria;p__Chloroflexota;c__Limnocylindria;o__Limnocylindrales;f__CSP1-4;g__
o12204_NODE_163_length_28005_cov_1_492360	28005	No	Viruses;Duplodnaviria;Heunggongvirae;Uroviricota;Caudoviricetes	35	13	0	Medium-quality	Genome-fragment	75	AAI-based (high-confidence)	0	Unknown
o12204_NODE_196_length_25024_cov_1_499618	25024	No	Viruses;Duplodnaviria;Heunggongvirae;Uroviricota;Caudoviricetes	46	3	3	Low-quality	Genome-fragment	37	HMM-based (lower-bound)	0	Unknown
o12204_NODE_2018_length_8136_cov_1_474841	8136	No	Viruses;Duplodnaviria;Heunggongvirae;Uroviricota;Caudoviricetes	8	2	0	Low-quality	Genome-fragment	10	HMM-based (lower-bound)	0	Unknown
o12204_NODE_2041_length_8103_cov_1_542503	8103	No	Viruses;Duplodnaviria;Heunggongvirae;Uroviricota;Caudoviricetes	15	7	0	Low-quality	Genome-fragment	21	AAI-based (high-confidence)	0	d__Bacteria;p__Pseudomonadota;c__Gammaproteobacteria;o__Pseudomonadales;f__Pseudomonadaceae;g__Halopseudomonas
o12204_NODE_213_length_23793_cov_1_667836	23793	No	Viruses;Duplodnaviria;Heunggongvirae;Uroviricota;Caudoviricetes	36	6	0	Low-quality	Genome-fragment	38	AAI-based (high-confidence)	0	Unknown
o12204_NODE_347_length_17687_cov_1_346241	17687	No	Viruses;Duplodnaviria;Heunggongvirae;Uroviricota;Caudoviricetes	27	2	0	Low-quality	Genome-fragment	14	HMM-based (lower-bound)	0	Unknown
o12204_NODE_378_length_16861_cov_1_401996	16861	No	Viruses;Duplodnaviria;Heunggongvirae;Uroviricota;Caudoviricetes	25	2	2	Low-quality	Genome-fragment	16	AAI-based (medium-confidence)	0	Unknown
o12204_NODE_391_length_16685_cov_1_271108_provirus_7003_16685	9683	Yes	Viruses;Duplodnaviria;Heunggongvirae;Uroviricota;Caudoviricetes	10	2	1	Low-quality	Genome-fragment	5	HMM-based (lower-bound)	35,11	Unknown
o12204_NODE_3927_length_6059_cov_1_064228	6059	No	Viruses;Duplodnaviria;Heunggongvirae;Uroviricota;Caudoviricetes	11	1	0	Low-quality	Genome-fragment	10	AAI-based (medium-confidence)	0	d__Bacteria;p__Actinomycetota;c__Actinomycetia;o__Streptosporangiales;f__Streptosporangiaceae;g__
o12204_NODE_398_length_16596_cov_1_301536	16596	No	Viruses;Duplodnaviria;Heunggongvirae;Uroviricota;Caudoviricetes	19	3	0	Low-quality	Genome-fragment	30	AAI-based (medium-confidence)	0	Unknown
o12204_NODE_492_length_15131_cov_3_110304	15131	No	Viruses;Duplodnaviria;Heunggongvirae;Uroviricota;Caudoviricetes	24	2	1	Low-quality	Genome-fragment	8	HMM-based (lower-bound)	0	Unknown
o12204_NODE_496_length_15095_cov_2_859634	15095	No	Viruses;Duplodnaviria;Heunggongvirae;Uroviricota;Caudoviricetes	29	3	1	Low-quality	Genome-fragment	12	HMM-based (lower-bound)	0	d__Bacteria;p__Actinomycetota;c__Actinomycetia;o__Streptosporangiales;f__Streptosporangiaceae;g__
o12204_NODE_5233_length_5335_cov_1_312596	5335	No	Viruses;Duplodnaviria;Heunggongvirae;Uroviricota;Caudoviricetes	11	1	0	Low-quality	Genome-fragment	9	HMM-based (lower-bound)	0	Unknown
o12204_NODE_56_length_49004_cov_2_104548	49004	No	Viruses;Duplodnaviria;Heunggongvirae;Uroviricota;Caudoviricetes	94	13	2	High-quality	High-quality	91	AAI-based (high-confidence)	0	Unknown
o12204_NODE_575_length_14004_cov_1_514376	14004	No	Viruses;Duplodnaviria;Heunggongvirae;Uroviricota;Caudoviricetes	26	2	1	Low-quality	Genome-fragment	10	HMM-based (lower-bound)	0	Unknown
o12204_NODE_5754_length_5122_cov_0_907107	5122	No	Viruses;Duplodnaviria;Heunggongvirae;Uroviricota;Caudoviricetes	14	2	0	Low-quality	Genome-fragment	8	HMM-based (lower-bound)	0	d__Bacteria;p__Pseudomonadota;c__Gammaproteobacteria;o__Burkholderiales;f__Thiobacillaceae;g__
o12204_NODE_59_length_47832_cov_2_498271	47832	No	Viruses;Duplodnaviria;Heunggongvirae;Uroviricota;Caudoviricetes	87	8	1	High-quality	High-quality	91	AAI-based (high-confidence)	0	Unknown
o12204_NODE_822_length_12016_cov_1_481874	12016	No	Viruses;Duplodnaviria;Heunggongvirae;Uroviricota;Caudoviricetes	15	1	1	Low-quality	Genome-fragment	7	HMM-based (lower-bound)	0	d__Bacteria;p__Actinomycetota;c__Actinomycetia;o__Mycobacteriales;f__Mycobacteriaceae;g__Mycobacterium
o12204_NODE_885_length_11576_cov_1_640056	11576	No	Viruses;Duplodnaviria;Heunggongvirae;Uroviricota;Caudoviricetes	18	10	0	Low-quality	Genome-fragment	15	AAI-based (medium-confidence)	0	Unknown
o12204_NODE_906_length_11466_cov_1_643796	11466	No	Viruses;Duplodnaviria;Heunggongvirae;Uroviricota;Caudoviricetes	17	5	0	Low-quality	Genome-fragment	24	AAI-based (high-confidence)	0	d__Bacteria;p__Actinomycetota;c__Actinomycetia;o__Mycobacteriales;f__Micromonosporaceae;g__
o12205_NODE_10069_length_5635_cov_0_885258	5635	No	Viruses;Duplodnaviria;Heunggongvirae;Uroviricota;Caudoviricetes	5	5	0	Low-quality	Genome-fragment	11	AAI-based (medium-confidence)	0	Unknown
o12205_NODE_11177_length_5367_cov_0_929198	5367	No	Viruses;Duplodnaviria;Heunggongvirae;Uroviricota;Caudoviricetes	7	2	0	Low-quality	Genome-fragment	2	HMM-based (lower-bound)	0	Unknown
o12205_NODE_11421_length_5313_cov_1_281334	5313	No	Viruses;Duplodnaviria;Heunggongvirae;Uroviricota;Caudoviricetes	9	2	0	Low-quality	Genome-fragment	10	AAI-based (medium-confidence)	0	Unknown
o12205_NODE_11507_length_5299_cov_1_145205	5299	No	Viruses;Duplodnaviria;Heunggongvirae;Uroviricota;Caudoviricetes	9	5	0	Low-quality	Genome-fragment	7	AAI-based (high-confidence)	0	d__Archaea;p__Asgardarchaeota;c__Heimdallarchaeia;o__JABLTI01;f__JABLTI01;g__
o12205_NODE_11715_length_5255_cov_1_013846	5255	No	Viruses;Duplodnaviria;Heunggongvirae;Uroviricota;Caudoviricetes	8	3	0	Low-quality	Genome-fragment	10	AAI-based (medium-confidence)	0	Unknown
o12205_NODE_11765_length_5245_cov_2_120750	5245	No	Viruses;Duplodnaviria;Heunggongvirae;Uroviricota;Caudoviricetes	6	3	0	Low-quality	Genome-fragment	13	AAI-based (high-confidence)	0	Unknown
o12205_NODE_12062_length_5188_cov_0_899032	5188	No	Unclassified	8	1	0	Low-quality	Genome-fragment	5	HMM-based (lower-bound)	0	d__Bacteria;p__Pseudomonadota;c__Alphaproteobacteria;o__Rhizobiales;f__Xanthobacteraceae;g__Bradyrhizobium
o12205_NODE_12738_length_5061_cov_1_041346	5061	No	Viruses;Duplodnaviria;Heunggongvirae;Uroviricota;Caudoviricetes	5	1	0	Low-quality	Genome-fragment	4	HMM-based (lower-bound)	0	d__Bacteria;p__Pseudomonadota;c__Alphaproteobacteria;o__Rhizobiales;f__Xanthobacteraceae;g__
o12205_NODE_1275_length_13397_cov_1_006858	13397	No	Viruses;Duplodnaviria;Heunggongvirae;Uroviricota;Caudoviricetes	20	4	0	Low-quality	Genome-fragment	8	HMM-based (lower-bound)	0	Unknown
o12205_NODE_1407_length_12813_cov_1_033659	12813	No	Viruses;Duplodnaviria;Heunggongvirae;Uroviricota;Caudoviricetes	34	5	0	Low-quality	Genome-fragment	12	AAI-based (high-confidence)	0	Unknown
o12205_NODE_157_length_33566_cov_2_137474	33566	No	Viruses;Duplodnaviria;Heunggongvirae;Uroviricota;Caudoviricetes	36	5	0	Low-quality	Genome-fragment	43	HMM-based (lower-bound)	0	Unknown
o12205_NODE_1859_length_11456_cov_1_046253	11456	No	Viruses;Duplodnaviria;Heunggongvirae;Uroviricota;Caudoviricetes	21	4	0	Low-quality	Genome-fragment	17	HMM-based (lower-bound)	0	d__Bacteria;p__Actinomycetota;c__Actinomycetia;o__Actinomycetales;f__Actinomycetaceae;g__
o12205_NODE_1963_length_11200_cov_1_271200	11200	No	Viruses;Varidnaviria;Bamfordvirae;Preplasmiviricota;Polintoviricetes;Orthopolintovirales	16	1	0	Low-quality	Genome-fragment	5	HMM-based (lower-bound)	0	Unknown
o12205_NODE_2213_length_10612_cov_0_998379	10612	No	Viruses;Duplodnaviria;Heunggongvirae;Uroviricota;Caudoviricetes	21	4	0	Low-quality	Genome-fragment	27	AAI-based (medium-confidence)	0	Unknown
o12205_NODE_2217_length_10606_cov_2_255559	10606	No	Viruses;Duplodnaviria;Heunggongvirae;Uroviricota;Caudoviricetes	13	4	0	Low-quality	Genome-fragment	20	AAI-based (medium-confidence)	0	Unknown
o12205_NODE_222_length_27275_cov_1_335052	27275	No	Viruses;Duplodnaviria;Heunggongvirae;Uroviricota;Caudoviricetes	57	3	1	Low-quality	Genome-fragment	13	HMM-based (lower-bound)	0	Unknown
o12205_NODE_275_length_25090_cov_3_208749	25090	No	Viruses;Duplodnaviria;Heunggongvirae;Uroviricota;Caudoviricetes	54	8	0	Medium-quality	Genome-fragment	58	AAI-based (high-confidence)	0	d__Bacteria;p__Pseudomonadota;c__Gammaproteobacteria;o__Burkholderiales;f__Burkholderiaceae;g__
o12205_NODE_296_length_24445_cov_1_775434	24445	No	Viruses;Duplodnaviria;Heunggongvirae;Uroviricota;Caudoviricetes	22	2	0	Low-quality	Genome-fragment	42	AAI-based (medium-confidence)	0	Unknown
o12205_NODE_3017_length_9399_cov_4_061691_provirus_1_5777	5777	Yes	Viruses;Duplodnaviria;Heunggongvirae;Uroviricota;Caudoviricetes	7	1	0	Low-quality	Genome-fragment	4	HMM-based (lower-bound)	0	d__Bacteria;p__Acidobacteriota;c__Terriglobia;o__Terriglobales;f__SbA1;g__Sulfotelmatobacter
o12205_NODE_3207_length_9150_cov_1_659426	9150	No	Viruses;Duplodnaviria;Heunggongvirae;Uroviricota;Caudoviricetes	18	2	0	Low-quality	Genome-fragment	7	HMM-based (lower-bound)	0	d__Bacteria;p__Pseudomonadota;c__Alphaproteobacteria;o__Rhizobiales;f__Xanthobacteraceae;g__Bradyrhizobium
o12205_NODE_3960_length_8427_cov_1_445663	8427	No	Viruses;Duplodnaviria;Heunggongvirae;Uroviricota;Caudoviricetes	20	1	0	Low-quality	Genome-fragment	8	HMM-based (lower-bound)	0	Unknown
o12205_NODE_3977_length_8419_cov_1_942716	8419	No	Viruses;Duplodnaviria;Heunggongvirae;Uroviricota;Caudoviricetes	14	1	0	Low-quality	Genome-fragment	19	AAI-based (medium-confidence)	0	Unknown
o12205_NODE_4040_length_8368_cov_1_017716	8368	No	Viruses;Duplodnaviria;Heunggongvirae;Uroviricota;Caudoviricetes	13	3	0	Low-quality	Genome-fragment	19	AAI-based (medium-confidence)	0	Unknown
o12205_NODE_4173_length_8252_cov_1_464985	8252	No	Viruses;Duplodnaviria;Heunggongvirae;Uroviricota;Caudoviricetes	17	1	0	Low-quality	Genome-fragment	13	HMM-based (lower-bound)	0	d__Bacteria;p__Actinomycetota;c__Actinomycetia;o__Mycobacteriales;f__Mycobacteriaceae;g__
o12205_NODE_4221_length_8207_cov_1_131064	8207	No	Viruses;Duplodnaviria;Heunggongvirae;Uroviricota;Caudoviricetes	16	3	1	Low-quality	Genome-fragment	20	AAI-based (high-confidence)	0	Unknown
o12205_NODE_4256_length_8171_cov_1_400671	8171	No	Viruses;Duplodnaviria;Heunggongvirae;Uroviricota;Caudoviricetes	11	3	0	Low-quality	Genome-fragment	18	AAI-based (medium-confidence)	0	d__Bacteria;p__Pseudomonadota;c__Gammaproteobacteria;o__Ectothiorhodospirales_A;f__Acidihalobacteraceae;g__
o12205_NODE_4275_length_8157_cov_1_639975	8157	No	Viruses;Duplodnaviria;Heunggongvirae;Uroviricota;Caudoviricetes	10	2	0	Low-quality	Genome-fragment	23	AAI-based (medium-confidence)	0	Unknown
o12205_NODE_498_length_19501_cov_1_216889	19501	No	Viruses;Duplodnaviria;Heunggongvirae;Uroviricota;Caudoviricetes	27	3	1	Low-quality	Genome-fragment	48	AAI-based (high-confidence)	0	Unknown
o12205_NODE_5090_length_7603_cov_1_141787	7603	No	Viruses;Duplodnaviria;Heunggongvirae;Uroviricota;Caudoviricetes	11	2	1	Low-quality	Genome-fragment	16	AAI-based (medium-confidence)	0	d__Bacteria;p__Pseudomonadota;c__Alphaproteobacteria;o__Rhizobiales;f__Xanthobacteraceae;g__Bradyrhizobium
o12205_NODE_5120_length_7588_cov_1_252245	7588	No	Viruses;Duplodnaviria;Heunggongvirae;Uroviricota;Caudoviricetes	9	1	0	Low-quality	Genome-fragment	5	HMM-based (lower-bound)	0	Unknown
o12205_NODE_5221_length_7520_cov_1_728662	7520	No	Viruses;Duplodnaviria;Heunggongvirae;Uroviricota;Caudoviricetes	7	1	0	Low-quality	Genome-fragment	14	AAI-based (high-confidence)	0	Unknown
o12205_NODE_6383_length_6866_cov_0_899985	6866	No	Viruses;Duplodnaviria;Heunggongvirae;Uroviricota;Caudoviricetes	7	2	0	Low-quality	Genome-fragment	15	AAI-based (medium-confidence)	0	Unknown
o12205_NODE_6575_length_6785_cov_1_083659	6785	No	Viruses;Duplodnaviria;Heunggongvirae;Uroviricota;Caudoviricetes	9	1	0	Low-quality	Genome-fragment	7	AAI-based (medium-confidence)	0	Unknown
o12205_NODE_6665_length_6748_cov_1_814378	6748	No	Viruses;Duplodnaviria;Heunggongvirae;Uroviricota;Caudoviricetes	9	5	0	Low-quality	Genome-fragment	10	AAI-based (high-confidence)	0	d__Bacteria;p__Actinomycetota;c__Actinomycetia;o__Streptosporangiales;f__Streptosporangiaceae;g__
o12205_NODE_685_length_17161_cov_1_182459	17161	No	Viruses;Duplodnaviria;Heunggongvirae;Uroviricota;Caudoviricetes	21	6	0	Low-quality	Genome-fragment	39	AAI-based (medium-confidence)	0	d__Bacteria;p__Pseudomonadota;c__Gammaproteobacteria;o__Burkholderiales;f__Rhodocyclaceae;g__
o12205_NODE_6857_length_6665_cov_0_844601	6665	No	Viruses;Duplodnaviria;Heunggongvirae;Uroviricota;Caudoviricetes	13	2	1	Low-quality	Genome-fragment	7	AAI-based (medium-confidence)	0	Unknown
o12205_NODE_7274_length_6500_cov_1_120665	6500	No	Viruses;Duplodnaviria;Heunggongvirae;Uroviricota;Caudoviricetes	10	6	0	Low-quality	Genome-fragment	9	AAI-based (high-confidence)	0	d__Bacteria;p__Actinomycetota;c__Actinomycetia;o__Streptosporangiales;f__Streptosporangiaceae;g__
o12205_NODE_7466_length_6433_cov_1_015224	6433	No	Viruses;Duplodnaviria;Heunggongvirae;Uroviricota;Caudoviricetes	10	2	0	Low-quality	Genome-fragment	3	AAI-based (high-confidence)	0	Unknown
o12205_NODE_7593_length_6384_cov_0_906984	6384	No	Viruses;Duplodnaviria;Heunggongvirae;Uroviricota;Caudoviricetes	12	1	0	Low-quality	Genome-fragment	14	AAI-based (medium-confidence)	0	d__Bacteria;p__Acidobacteriota;c__Terriglobia;o__Terriglobales;f__SbA1;g__
o12205_NODE_77_length_43890_cov_1_882823	43890	No	Viruses;Duplodnaviria;Heunggongvirae;Uroviricota;Caudoviricetes	57	12	1	High-quality	High-quality	100	AAI-based (high-confidence)	0	d__Bacteria;p__Acidobacteriota;c__Terriglobia;o__Terriglobales;f__SbA1;g__
o12205_NODE_8553_length_6056_cov_1_018384	6056	No	Viruses;Duplodnaviria;Heunggongvirae;Uroviricota;Caudoviricetes	20	1	0	Low-quality	Genome-fragment	4	HMM-based (lower-bound)	0	Unknown
o12205_NODE_9053_length_5896_cov_0_779858	5896	No	Viruses;Duplodnaviria;Heunggongvirae;Uroviricota;Caudoviricetes	8	1	0	Low-quality	Genome-fragment	14	AAI-based (medium-confidence)	0	Unknown
o12205_NODE_9281_length_5833_cov_1_959341	5833	No	Viruses;Duplodnaviria;Heunggongvirae;Uroviricota;Caudoviricetes	11	3	0	Low-quality	Genome-fragment	8	HMM-based (lower-bound)	0	Unknown
o12205_NODE_9771_length_5710_cov_1_118037	5710	No	Viruses;Duplodnaviria;Heunggongvirae;Uroviricota;Caudoviricetes	9	2	0	Low-quality	Genome-fragment	7	AAI-based (high-confidence)	0	Unknown
o12205_NODE_993_length_14874_cov_1_246016	14874	No	Viruses;Duplodnaviria;Heunggongvirae;Uroviricota;Caudoviricetes	20	3	0	Low-quality	Genome-fragment	15	HMM-based (lower-bound)	0	Unknown
o12206_NODE_105_length_19421_cov_1_953613	19421	No	Viruses;Duplodnaviria;Heunggongvirae;Uroviricota;Caudoviricetes	27	9	3	Low-quality	Genome-fragment	48	AAI-based (medium-confidence)	0	d__Bacteria;p__Pseudomonadota;c__Alphaproteobacteria;o__Reyranellales;f__Reyranellaceae;g__Reyranella
o12206_NODE_1058_length_10647_cov_1_347529	10647	No	Viruses;Duplodnaviria;Heunggongvirae;Uroviricota;Caudoviricetes	30	7	0	Low-quality	Genome-fragment	16	AAI-based (medium-confidence)	0	d__Bacteria;p__Actinomycetota;c__Actinomycetia;o__Mycobacteriales;f__Mycobacteriaceae;g__
o12206_NODE_1166_length_10431_cov_1_831716_provirus_1_5504	5504	Yes	Viruses;Duplodnaviria;Heunggongvirae;Uroviricota;Caudoviricetes	11	2	0	Low-quality	Genome-fragment	4	HMM-based (lower-bound)	0	d__Bacteria;p__Pseudomonadota;c__Alphaproteobacteria;o__Rhizobiales;f__Xanthobacteraceae;g__Bradyrhizobium
o12206_NODE_1361_length_9938_cov_2_123535	9938	No	Viruses;Duplodnaviria;Heunggongvirae;Uroviricota;Caudoviricetes	14	4	0	Low-quality	Genome-fragment	19	HMM-based (lower-bound)	0	d__Bacteria;p__Pseudomonadota;c__Alphaproteobacteria;o__Reyranellales;f__Reyranellaceae;g__Reyranella
o12206_NODE_1472_length_9702_cov_1_099948	9702	No	Viruses;Duplodnaviria;Heunggongvirae;Uroviricota;Caudoviricetes	17	4	0	Low-quality	Genome-fragment	19	AAI-based (high-confidence)	0	Unknown
o12206_NODE_1581_length_9468_cov_1_065304	9468	No	Viruses;Duplodnaviria;Heunggongvirae;Uroviricota;Caudoviricetes	13	1	1	Low-quality	Genome-fragment	8	HMM-based (lower-bound)	0	Unknown
o12206_NODE_2105_length_8649_cov_1_461863	8649	No	Viruses;Duplodnaviria;Heunggongvirae;Uroviricota;Caudoviricetes	13	3	0	Low-quality	Genome-fragment	17	AAI-based (high-confidence)	0	d__Bacteria;p__Actinomycetota;c__Actinomycetia;o__Mycobacteriales;f__Mycobacteriaceae;g__
o12206_NODE_2449_length_8239_cov_1_023545	8239	No	Viruses;Duplodnaviria;Heunggongvirae;Uroviricota;Caudoviricetes	13	2	0	Low-quality	Genome-fragment	8	AAI-based (high-confidence)	0	d__Bacteria;p__Actinomycetota;c__Actinomycetia;o__Streptosporangiales;f__Streptosporangiaceae;g__Palsa-504
o12206_NODE_2685_length_7997_cov_1_334435	7997	No	Viruses;Duplodnaviria;Heunggongvirae;Uroviricota;Caudoviricetes	13	2	1	Low-quality	Genome-fragment	17	AAI-based (medium-confidence)	0	d__Bacteria;p__Pseudomonadota;c__Alphaproteobacteria;o__Rhizobiales;f__Xanthobacteraceae;g__Bradyrhizobium
o12206_NODE_3_length_38423_cov_1_491879	38423	No	Viruses;Duplodnaviria;Heunggongvirae;Uroviricota;Caudoviricetes	47	5	1	Medium-quality	Genome-fragment	61	AAI-based (medium-confidence)	0	Unknown
o12206_NODE_3176_length_7502_cov_0_960000	7502	No	Viruses;Duplodnaviria;Heunggongvirae;Uroviricota;Caudoviricetes	6	2	0	Low-quality	Genome-fragment	16	AAI-based (medium-confidence)	0	Unknown
o12206_NODE_3420_length_7310_cov_2_186969	7310	No	Viruses;Duplodnaviria;Heunggongvirae;Uroviricota;Caudoviricetes	7	2	0	Low-quality	Genome-fragment	11	HMM-based (lower-bound)	0	d__Bacteria;p__Pseudomonadota;c__Alphaproteobacteria;o__Rhizobiales;f__Xanthobacteraceae;g__
o12206_NODE_3444_length_7292_cov_1_160782	7292	No	Viruses;Duplodnaviria;Heunggongvirae;Uroviricota;Caudoviricetes	8	5	0	Low-quality	Genome-fragment	16	AAI-based (medium-confidence)	0	d__Bacteria;p__Pseudomonadota;c__Gammaproteobacteria;o__;f__;g__
o12206_NODE_378_length_14133_cov_1_259889	14133	No	Viruses;Duplodnaviria;Heunggongvirae;Uroviricota;Caudoviricetes	26	1	0	Low-quality	Genome-fragment	19	AAI-based (medium-confidence)	0	Unknown
o12206_NODE_3890_length_7003_cov_1_075480	7003	No	Viruses;Duplodnaviria;Heunggongvirae;Uroviricota;Caudoviricetes	11	9	0	Low-quality	Genome-fragment	15	AAI-based (medium-confidence)	0	d__Bacteria;p__Pseudomonadota;c__Gammaproteobacteria;o__Pseudomonadales;f__Pseudomonadaceae;g__
o12206_NODE_4607_length_6577_cov_0_893023	6577	No	Viruses;Duplodnaviria;Heunggongvirae;Uroviricota;Caudoviricetes	13	1	0	Low-quality	Genome-fragment	2	HMM-based (lower-bound)	0	Unknown
o12206_NODE_5163_length_6284_cov_1_048238	6284	No	Viruses;Duplodnaviria;Heunggongvirae;Uroviricota;Caudoviricetes	10	1	0	Low-quality	Genome-fragment	9	AAI-based (medium-confidence)	0	Unknown
o12206_NODE_5616_length_6094_cov_1_277694	6094	No	Viruses;Duplodnaviria;Heunggongvirae;Uroviricota;Caudoviricetes	8	2	0	Low-quality	Genome-fragment	8	HMM-based (lower-bound)	0	d__Bacteria;p__Actinomycetota;c__Actinomycetia;o__Mycobacteriales;f__Mycobacteriaceae;g__
o12206_NODE_5813_length_6010_cov_1_968213	6010	No	Viruses;Duplodnaviria;Heunggongvirae;Uroviricota;Caudoviricetes	7	2	0	Low-quality	Genome-fragment	13	AAI-based (medium-confidence)	0	d__Bacteria;p__Pseudomonadota;c__Alphaproteobacteria;o__Rhizobiales;f__Xanthobacteraceae;g__
o12206_NODE_62_length_22239_cov_2_988694	22239	No	Viruses;Duplodnaviria;Heunggongvirae;Uroviricota;Caudoviricetes	38	4	1	Low-quality	Genome-fragment	47	AAI-based (high-confidence)	0	Unknown
o12206_NODE_651_length_12203_cov_2_967042	12203	No	Viruses;Duplodnaviria;Heunggongvirae;Uroviricota;Caudoviricetes	20	4	0	Low-quality	Genome-fragment	26	AAI-based (high-confidence)	0	Unknown
o12206_NODE_7638_length_5411_cov_1_318130	5411	No	Viruses;Duplodnaviria;Heunggongvirae;Uroviricota;Caudoviricetes	12	3	0	Low-quality	Genome-fragment	11	AAI-based (high-confidence)	0	d__Bacteria;p__Actinomycetota;c__Actinomycetia;o__Mycobacteriales;f__Mycobacteriaceae;g__
o12206_NODE_7717_length_5390_cov_0_921718	5390	No	Viruses;Duplodnaviria;Heunggongvirae;Uroviricota;Caudoviricetes	12	3	0	Low-quality	Genome-fragment	11	HMM-based (lower-bound)	0	d__Bacteria;p__Actinomycetota;c__Actinomycetia;o__Streptosporangiales;f__Streptosporangiaceae;g__
o12206_NODE_7737_length_5384_cov_0_974700	5384	No	Viruses;Varidnaviria;Bamfordvirae;Nucleocytoviricota;Megaviricetes;Imitervirales	1	1	0	Low-quality	Genome-fragment	2	HMM-based (lower-bound)	0	Unknown
o12206_NODE_7933_length_5328_cov_1_293405	5328	No	Viruses;Duplodnaviria;Heunggongvirae;Uroviricota;Caudoviricetes	7	5	0	Low-quality	Genome-fragment	10	AAI-based (medium-confidence)	0	d__Bacteria;p__Actinomycetota;c__Actinomycetia;o__Mycobacteriales;f__Mycobacteriaceae;g__
o12206_NODE_865_length_11289_cov_0_962552	11289	No	Viruses;Duplodnaviria;Heunggongvirae;Uroviricota;Caudoviricetes	24	3	0	Low-quality	Genome-fragment	7	HMM-based (lower-bound)	0	Unknown
o12206_NODE_89_length_20172_cov_2_481566	20172	No	Viruses;Duplodnaviria;Heunggongvirae;Uroviricota;Caudoviricetes	31	2	1	Low-quality	Genome-fragment	25	HMM-based (lower-bound)	0	d__Bacteria;p__Pseudomonadota;c__Alphaproteobacteria;o__Rhizobiales;f__Xanthobacteraceae;g__Bradyrhizobium
o12207_NODE_10015_length_7185_cov_1_469680	7185	No	Viruses;Duplodnaviria;Heunggongvirae;Uroviricota;Caudoviricetes	12	4	0	Low-quality	Genome-fragment	8	HMM-based (lower-bound)	0	Unknown
o12207_NODE_10081_length_7163_cov_3_030699	7163	No	Viruses;Duplodnaviria;Heunggongvirae;Uroviricota;Caudoviricetes	18	3	0	Low-quality	Genome-fragment	4	HMM-based (lower-bound)	0	Unknown
o12207_NODE_10086_length_7162_cov_1_145558	7162	No	Viruses;Duplodnaviria;Heunggongvirae;Uroviricota;Caudoviricetes	12	2	0	Low-quality	Genome-fragment	16	HMM-based (lower-bound)	0	d__Bacteria;p__Desulfobacterota;c__Desulfobaccia;o__Desulfobaccales;f__0-14-0-80-60-11;g__
o12207_NODE_10272_length_7101_cov_1_361342	7101	No	Viruses;Duplodnaviria;Heunggongvirae;Uroviricota;Caudoviricetes	10	5	0	Low-quality	Genome-fragment	12	HMM-based (lower-bound)	0	Unknown
o12207_NODE_10286_length_7094_cov_1_342902	7094	No	Viruses;Duplodnaviria;Heunggongvirae;Uroviricota;Caudoviricetes	11	1	0	Low-quality	Genome-fragment	4	HMM-based (lower-bound)	0	Unknown
o12207_NODE_10335_length_7077_cov_1_516115	7077	No	Viruses;Duplodnaviria;Heunggongvirae;Uroviricota;Caudoviricetes	12	3	0	Low-quality	Genome-fragment	13	AAI-based (medium-confidence)	0	Unknown
o12207_NODE_10620_length_6974_cov_1_004235	6974	No	Viruses;Duplodnaviria;Heunggongvirae;Uroviricota;Caudoviricetes	9	3	0	Low-quality	Genome-fragment	18	AAI-based (high-confidence)	0	Unknown
o12207_NODE_1063_length_24384_cov_1_106279	24384	No	Viruses;Duplodnaviria;Heunggongvirae;Uroviricota;Caudoviricetes	47	6	0	Low-quality	Genome-fragment	18	HMM-based (lower-bound)	0	Unknown
o12207_NODE_1086_length_24103_cov_1_470679	24103	No	Viruses;Duplodnaviria;Heunggongvirae;Uroviricota;Caudoviricetes	29	2	0	Low-quality	Genome-fragment	42	HMM-based (lower-bound)	0	d__Archaea;p__Thermoproteota;c__Bathyarchaeia;o__RBG-16-48-13;f__GCA-020355125;g__
o12207_NODE_10999_length_6836_cov_1_152482	6836	No	Viruses;Duplodnaviria;Heunggongvirae;Uroviricota;Caudoviricetes	20	3	0	Low-quality	Genome-fragment	7	HMM-based (lower-bound)	0	Unknown
o12207_NODE_11154_length_6782_cov_0_998047_provirus_1538_6782	5245	Yes	Viruses;Duplodnaviria;Heunggongvirae;Uroviricota;Caudoviricetes	3	1	0	Low-quality	Genome-fragment	4	HMM-based (lower-bound)	0	Unknown
o12207_NODE_11370_length_6705_cov_1_611736	6705	No	Viruses;Duplodnaviria;Heunggongvirae;Uroviricota;Caudoviricetes	7	4	0	Low-quality	Genome-fragment	20	AAI-based (medium-confidence)	0	d__Bacteria;p__Actinomycetota;c__Actinomycetia;o__Actinomycetales;f__Bifidobacteriaceae;g__
o12207_NODE_11663_length_6607_cov_1_692747	6607	No	Viruses;Duplodnaviria;Heunggongvirae;Uroviricota;Caudoviricetes	9	1	0	Low-quality	Genome-fragment	10	HMM-based (lower-bound)	0	Unknown
o12207_NODE_11724_length_6591_cov_1_357673	6591	No	Viruses;Duplodnaviria;Heunggongvirae;Uroviricota;Caudoviricetes	9	4	0	Low-quality	Genome-fragment	17	AAI-based (medium-confidence)	0	d__Bacteria;p__Acidobacteriota;c__Terriglobia;o__Terriglobales;f__Acidobacteriaceae;g__
o12207_NODE_1198_length_22792_cov_1_404721	22792	No	Viruses;Duplodnaviria;Heunggongvirae;Uroviricota;Caudoviricetes	29	1	0	Low-quality	Genome-fragment	30	HMM-based (lower-bound)	0	Unknown
o12207_NODE_1203_length_22732_cov_1_502898	22732	No	Viruses;Duplodnaviria;Heunggongvirae;Uroviricota;Caudoviricetes	28	9	0	Medium-quality	Genome-fragment	61	AAI-based (medium-confidence)	0	d__Bacteria;p__Pseudomonadota;c__Gammaproteobacteria;o__Pseudomonadales;f__Halieaceae;g__
o12207_NODE_12052_length_6487_cov_0_724371	6487	No	Viruses;Duplodnaviria;Heunggongvirae;Uroviricota;Caudoviricetes	15	2	0	Low-quality	Genome-fragment	4	HMM-based (lower-bound)	0	Unknown
o12207_NODE_1215_length_22676_cov_1_441439	22676	No	Viruses;Duplodnaviria;Heunggongvirae;Uroviricota;Caudoviricetes	29	12	0	Low-quality	Genome-fragment	31	HMM-based (lower-bound)	0	Unknown
o12207_NODE_13287_length_6138_cov_1_177674	6138	No	Viruses;Duplodnaviria;Heunggongvirae;Uroviricota;Caudoviricetes	15	3	0	Low-quality	Genome-fragment	8	HMM-based (lower-bound)	0	Unknown
o12207_NODE_1360_length_21383_cov_1_720408	21383	No	Viruses;Duplodnaviria;Heunggongvirae;Uroviricota;Caudoviricetes	27	4	2	Low-quality	Genome-fragment	35	AAI-based (medium-confidence)	0	d__Bacteria;p__Bacteroidota;c__Bacteroidia;o__Bacteroidales;f__UBA3824;g__
o12207_NODE_1367_length_21332_cov_1_070078	21332	No	Viruses;Duplodnaviria;Heunggongvirae;Uroviricota;Caudoviricetes	26	2	0	Low-quality	Genome-fragment	29	HMM-based (lower-bound)	0	Unknown
o12207_NODE_14078_length_5936_cov_1_401962	5936	No	Viruses;Duplodnaviria;Heunggongvirae;Uroviricota;Caudoviricetes	7	2	0	Low-quality	Genome-fragment	10	AAI-based (medium-confidence)	0	Unknown
o12207_NODE_14477_length_5833_cov_1_189450	5833	No	Viruses;Duplodnaviria;Heunggongvirae;Uroviricota;Caudoviricetes	7	3	0	Low-quality	Genome-fragment	16	AAI-based (medium-confidence)	0	d__Bacteria;p__Pseudomonadota;c__Alphaproteobacteria;o__Rhizobiales;f__Beijerinckiaceae;g__
o12207_NODE_14716_length_5777_cov_1_084425	5777	No	Viruses;Duplodnaviria;Heunggongvirae;Uroviricota;Caudoviricetes	4	2	0	Low-quality	Genome-fragment	10	AAI-based (medium-confidence)	0	Unknown
o12207_NODE_14941_length_5725_cov_0_822437	5725	No	Viruses;Duplodnaviria;Heunggongvirae;Uroviricota;Caudoviricetes	9	2	0	Low-quality	Genome-fragment	8	HMM-based (lower-bound)	0	Unknown
o12207_NODE_15167_length_5670_cov_0_791088	5670	No	Viruses;Duplodnaviria;Heunggongvirae;Uroviricota;Caudoviricetes	13	1	0	Low-quality	Genome-fragment	4	HMM-based (lower-bound)	0	Unknown
o12207_NODE_15225_length_5656_cov_1_074697	5656	No	Viruses;Duplodnaviria;Heunggongvirae;Uroviricota;Caudoviricetes	7	3	0	Low-quality	Genome-fragment	7	HMM-based (lower-bound)	0	Unknown
o12207_NODE_15247_length_5652_cov_1_464434	5652	No	Viruses;Duplodnaviria;Heunggongvirae;Uroviricota;Caudoviricetes	8	2	0	Low-quality	Genome-fragment	6	HMM-based (lower-bound)	0	Unknown
o12207_NODE_1543_length_20019_cov_1_824351	20019	No	Viruses;Duplodnaviria;Heunggongvirae;Uroviricota;Caudoviricetes	41	8	0	Low-quality	Genome-fragment	17	HMM-based (lower-bound)	0	Unknown
o12207_NODE_16713_length_5368_cov_0_847739	5368	No	Viruses;Duplodnaviria;Heunggongvirae;Uroviricota;Caudoviricetes	14	1	0	Low-quality	Genome-fragment	8	HMM-based (lower-bound)	0	Unknown
o12207_NODE_17422_length_5241_cov_1_227806	5241	No	Viruses;Duplodnaviria;Heunggongvirae;Uroviricota;Caudoviricetes	8	1	0	Low-quality	Genome-fragment	10	AAI-based (medium-confidence)	0	Unknown
o12207_NODE_17573_length_5216_cov_1_165651	5216	No	Viruses;Duplodnaviria;Heunggongvirae;Uroviricota;Caudoviricetes	11	2	0	Low-quality	Genome-fragment	6	HMM-based (lower-bound)	0	Unknown
o12207_NODE_1761_length_18582_cov_1_553292	18582	No	Viruses;Duplodnaviria;Heunggongvirae;Uroviricota;Caudoviricetes	37	8	0	Medium-quality	Genome-fragment	57	AAI-based (medium-confidence)	0	Unknown
o12207_NODE_18169_length_5114_cov_0_837578	5114	No	Viruses;Duplodnaviria;Heunggongvirae;Uroviricota;Caudoviricetes	7	1	0	Low-quality	Genome-fragment	8	AAI-based (medium-confidence)	0	Unknown
o12207_NODE_200_length_56602_cov_1_625162	56602	No	Viruses;Duplodnaviria;Heunggongvirae;Uroviricota;Caudoviricetes	79	9	3	Medium-quality	Genome-fragment	81	HMM-based (lower-bound)	0	d__Archaea;p__Halobacteriota;c__Methanosarcinia;o__Methanosarcinales;f__Methanosarcinaceae;g__
o12207_NODE_2016_length_17312_cov_1_580390	17312	No	Viruses;Duplodnaviria;Heunggongvirae;Uroviricota;Caudoviricetes	36	3	0	Low-quality	Genome-fragment	25	HMM-based (lower-bound)	0	Unknown
o12207_NODE_2066_length_17049_cov_1_539889	17049	No	Viruses;Duplodnaviria;Heunggongvirae;Uroviricota;Caudoviricetes	26	4	0	Low-quality	Genome-fragment	33	AAI-based (medium-confidence)	0	Unknown
o12207_NODE_230_length_53173_cov_6_616597	53173	No	Viruses;Duplodnaviria;Heunggongvirae;Uroviricota;Caudoviricetes	91	2	0	Low-quality	Genome-fragment	32	HMM-based (lower-bound)	0	Unknown
o12207_NODE_23014_length_4474_cov_2_957672	4474	No	Viruses;Monodnaviria;Sangervirae;Phixviricota;Malgrandaviricetes;Petitvirales;Microviridae	7	5	0	Complete	High-quality	100	DTR (high-confidence)	0	d__Bacteria;p__Bacillota_C;c__Negativicutes;o__Acidaminococcales;f__Acidaminococcaceae;g__
o12207_NODE_2501_length_15450_cov_1_067676	15450	No	Viruses;Duplodnaviria;Heunggongvirae;Uroviricota;Caudoviricetes	20	5	0	Low-quality	Genome-fragment	35	AAI-based (medium-confidence)	0	Unknown
o12207_NODE_2510_length_15403_cov_1_421969	15403	No	Viruses;Duplodnaviria;Heunggongvirae;Uroviricota;Caudoviricetes	26	3	0	Low-quality	Genome-fragment	18	HMM-based (lower-bound)	0	Unknown
o12207_NODE_2668_length_14816_cov_1_389135	14816	No	Viruses;Duplodnaviria;Heunggongvirae;Uroviricota;Caudoviricetes	22	2	0	Low-quality	Genome-fragment	19	HMM-based (lower-bound)	0	Unknown
o12207_NODE_2732_length_14624_cov_1_387322	14624	No	Viruses;Duplodnaviria;Heunggongvirae;Uroviricota;Caudoviricetes	19	2	0	Low-quality	Genome-fragment	9	HMM-based (lower-bound)	0	Unknown
o12207_NODE_279_length_48962_cov_1_851357	48962	No	Viruses;Duplodnaviria;Heunggongvirae;Uroviricota;Caudoviricetes	84	6	1	Medium-quality	Genome-fragment	56	HMM-based (lower-bound)	0	Unknown
o12207_NODE_2812_length_14418_cov_1_072073	14418	No	Viruses;Duplodnaviria;Heunggongvirae;Uroviricota;Caudoviricetes	25	5	0	Low-quality	Genome-fragment	21	HMM-based (lower-bound)	0	Unknown
o12207_NODE_2831_length_14368_cov_1_066919	14368	No	Viruses;Duplodnaviria;Heunggongvirae;Uroviricota;Caudoviricetes	12	1	0	Low-quality	Genome-fragment	19	HMM-based (lower-bound)	0	d__Bacteria;p__Actinomycetota;c__Actinomycetia;o__Mycobacteriales;f__Mycobacteriaceae;g__
o12207_NODE_286_length_48404_cov_4_736624	48404	No	Viruses;Duplodnaviria;Heunggongvirae;Uroviricota;Caudoviricetes	70	11	2	Medium-quality	Genome-fragment	65	AAI-based (medium-confidence)	0	d__Bacteria;p__Bacteroidota;c__Bacteroidia;o__Bacteroidales;f__ML635J-15;g__
o12207_NODE_3123_length_13643_cov_1_435040	13643	No	Viruses;Duplodnaviria;Heunggongvirae;Uroviricota;Caudoviricetes	32	5	1	Low-quality	Genome-fragment	12	HMM-based (lower-bound)	0	d__Bacteria;p__Pseudomonadota;c__Gammaproteobacteria;o__Burkholderiales;f__Nitrosomonadaceae;g__
o12207_NODE_321_length_45801_cov_2_516859	45801	No	Viruses;Duplodnaviria;Heunggongvirae;Uroviricota;Caudoviricetes	62	1	0	Medium-quality	Genome-fragment	83	AAI-based (medium-confidence)	0	Unknown
o12207_NODE_3249_length_13387_cov_1_229487	13387	No	Viruses;Duplodnaviria;Heunggongvirae;Uroviricota;Caudoviricetes	15	1	0	Low-quality	Genome-fragment	19	HMM-based (lower-bound)	0	d__Archaea;p__Halobacteriota;c__Methanosarcinia;o__Methanosarcinales;f__Methanosarcinaceae;g__
o12207_NODE_3497_length_12887_cov_1_155094	12887	No	Viruses;Duplodnaviria;Heunggongvirae;Uroviricota;Caudoviricetes	25	1	0	Low-quality	Genome-fragment	18	HMM-based (lower-bound)	0	d__Bacteria;p__Actinomycetota;c__Actinomycetia;o__Propionibacteriales;f__Propionibacteriaceae;g__
o12207_NODE_3530_length_12841_cov_1_125688	12841	No	Viruses;Duplodnaviria;Heunggongvirae;Uroviricota;Caudoviricetes	17	6	0	Low-quality	Genome-fragment	17	HMM-based (lower-bound)	0	Unknown
o12207_NODE_3576_length_12745_cov_1_483278	12745	No	Viruses;Duplodnaviria;Heunggongvirae;Uroviricota;Caudoviricetes	24	1	1	Low-quality	Genome-fragment	8	HMM-based (lower-bound)	0	d__Bacteria;p__Actinomycetota;c__Actinomycetia;o__Actinomycetales;f__Actinomycetaceae;g__
o12207_NODE_3633_length_12644_cov_1_304546	12644	No	Viruses;Duplodnaviria;Heunggongvirae;Uroviricota;Caudoviricetes	28	4	0	Low-quality	Genome-fragment	18	HMM-based (lower-bound)	0	Unknown
o12207_NODE_3791_length_12362_cov_1_332734	12362	No	Viruses;Duplodnaviria;Heunggongvirae;Uroviricota;Caudoviricetes	14	5	0	Low-quality	Genome-fragment	26	AAI-based (medium-confidence)	0	Unknown
o12207_NODE_380_length_41889_cov_1_969446	41889	No	Viruses;Duplodnaviria;Heunggongvirae;Uroviricota;Caudoviricetes	63	8	0	Medium-quality	Genome-fragment	73	AAI-based (medium-confidence)	0	Unknown
o12207_NODE_3828_length_12310_cov_1_664943	12310	No	Viruses;Duplodnaviria;Heunggongvirae;Uroviricota;Caudoviricetes	11	2	1	Low-quality	Genome-fragment	24	AAI-based (medium-confidence)	0	d__Bacteria;p__Bacteroidota;c__Bacteroidia;o__Bacteroidales;f__;g__
o12207_NODE_386_length_41720_cov_2_557954	41720	No	Viruses;Duplodnaviria;Heunggongvirae;Uroviricota;Caudoviricetes	82	5	1	Medium-quality	Genome-fragment	78	AAI-based (medium-confidence)	0	Unknown
o12207_NODE_4278_length_11536_cov_0_902971	11536	No	Viruses;Duplodnaviria;Heunggongvirae;Uroviricota;Caudoviricetes	10	1	0	Low-quality	Genome-fragment	18	HMM-based (lower-bound)	0	Unknown
o12207_NODE_4318_length_11462_cov_1_117071	11462	No	Viruses;Duplodnaviria;Heunggongvirae;Uroviricota;Caudoviricetes	13	2	1	Low-quality	Genome-fragment	17	AAI-based (medium-confidence)	0	d__Bacteria;p__Pseudomonadota;c__Gammaproteobacteria;o__Burkholderiales;f__Nitrosomonadaceae;g__
o12207_NODE_432_length_39865_cov_1_617545	39865	No	Viruses;Duplodnaviria;Heunggongvirae;Uroviricota;Caudoviricetes	67	7	2	Medium-quality	Genome-fragment	77	AAI-based (high-confidence)	0	d__Bacteria;p__Bacteroidota;c__Bacteroidia;o__Bacteroidales;f__VadinHA17;g__LD21
o12207_NODE_467_length_38224_cov_1_363126	38224	No	Viruses;Duplodnaviria;Heunggongvirae;Uroviricota;Caudoviricetes	48	5	0	Medium-quality	Genome-fragment	53	HMM-based (lower-bound)	0	Unknown
o12207_NODE_4780_length_10829_cov_1_329565	10829	No	Viruses;Duplodnaviria;Heunggongvirae;Uroviricota;Caudoviricetes	21	2	0	Low-quality	Genome-fragment	9	HMM-based (lower-bound)	0	Unknown
o12207_NODE_4790_length_10818_cov_1_124310	10818	No	Viruses;Duplodnaviria;Heunggongvirae;Uroviricota;Caudoviricetes	16	7	0	Low-quality	Genome-fragment	12	HMM-based (lower-bound)	0	Unknown
o12207_NODE_4935_length_10646_cov_1_355547	10646	No	Viruses;Duplodnaviria;Heunggongvirae;Uroviricota;Caudoviricetes	26	1	0	Low-quality	Genome-fragment	8	HMM-based (lower-bound)	0	Unknown
o12207_NODE_5878_length_9660_cov_1_050771	9660	No	Viruses;Duplodnaviria;Heunggongvirae;Uroviricota;Caudoviricetes	16	2	0	Low-quality	Genome-fragment	21	AAI-based (medium-confidence)	0	Unknown
o12207_NODE_6367_length_9225_cov_1_109804	9225	No	Viruses;Duplodnaviria;Heunggongvirae;Uroviricota;Caudoviricetes	15	3	0	Low-quality	Genome-fragment	13	AAI-based (medium-confidence)	0	Unknown
o12207_NODE_6470_length_9156_cov_1_635397	9156	No	Viruses;Duplodnaviria;Heunggongvirae;Uroviricota;Caudoviricetes	13	10	0	Low-quality	Genome-fragment	12	HMM-based (lower-bound)	0	d__Bacteria;p__Myxococcota;c__Polyangia;o__Fen-1088;f__Fen-1088;g__Fen-1137
o12207_NODE_6874_length_8851_cov_0_781866	8851	No	Viruses;Duplodnaviria;Heunggongvirae;Uroviricota;Caudoviricetes	20	3	0	Low-quality	Genome-fragment	7	HMM-based (lower-bound)	0	Unknown
o12207_NODE_714_length_30124_cov_1_448812	30124	No	Viruses;Duplodnaviria;Heunggongvirae;Uroviricota;Caudoviricetes	41	13	0	Low-quality	Genome-fragment	44	HMM-based (lower-bound)	0	Unknown
o12207_NODE_7164_length_8658_cov_2_030946	8658	No	Viruses;Duplodnaviria;Heunggongvirae;Uroviricota;Caudoviricetes	10	2	1	Low-quality	Genome-fragment	6	HMM-based (lower-bound)	0	Unknown
o12207_NODE_733_length_29651_cov_1_559883	29651	No	Viruses;Duplodnaviria;Heunggongvirae;Uroviricota;Caudoviricetes	32	3	0	Low-quality	Genome-fragment	28	HMM-based (lower-bound)	0	d__Bacteria;p__Actinomycetota;c__Actinomycetia;o__Actinomycetales;f__Microbacteriaceae;g__
o12207_NODE_7409_length_8513_cov_1_558788	8513	No	Viruses;Duplodnaviria;Heunggongvirae;Uroviricota;Caudoviricetes	13	3	0	Low-quality	Genome-fragment	20	AAI-based (medium-confidence)	0	Unknown
o12207_NODE_748_length_29316_cov_1_560040	29316	No	Viruses;Duplodnaviria;Heunggongvirae;Uroviricota;Caudoviricetes	53	3	0	Low-quality	Genome-fragment	36	HMM-based (lower-bound)	0	d__Bacteria;p__Bacteroidota;c__Bacteroidia;o__Bacteroidales;f__Bacteroidaceae;g__
o12207_NODE_756_length_29134_cov_1_099045	29134	No	Viruses;Duplodnaviria;Heunggongvirae;Uroviricota;Caudoviricetes	48	6	0	Low-quality	Genome-fragment	31	HMM-based (lower-bound)	0	Unknown
o12207_NODE_7671_length_8341_cov_1_479912	8341	No	Viruses;Duplodnaviria;Heunggongvirae;Uroviricota;Caudoviricetes	10	7	0	Low-quality	Genome-fragment	6	HMM-based (lower-bound)	0	Unknown
o12207_NODE_7747_length_8293_cov_1_002327	8293	No	Viruses;Duplodnaviria;Heunggongvirae;Uroviricota;Caudoviricetes	19	4	0	Low-quality	Genome-fragment	11	HMM-based (lower-bound)	0	Unknown
o12207_NODE_7947_length_8174_cov_1_922456	8174	No	Viruses;Duplodnaviria;Heunggongvirae;Uroviricota;Caudoviricetes	13	7	0	Low-quality	Genome-fragment	15	AAI-based (high-confidence)	0	d__Bacteria;p__Pseudomonadota;c__Alphaproteobacteria;o__Rhizobiales;f__Xanthobacteraceae;g__
o12207_NODE_8343_length_7952_cov_0_934441	7952	No	Viruses;Duplodnaviria;Heunggongvirae;Uroviricota;Caudoviricetes	14	3	0	Low-quality	Genome-fragment	15	AAI-based (medium-confidence)	0	Unknown
o12207_NODE_85_length_83198_cov_2_323494_provirus_27909_70742	42834	Yes	Viruses;Duplodnaviria;Heunggongvirae;Uroviricota;Caudoviricetes	48	8	0	Medium-quality	Genome-fragment	79	AAI-based (medium-confidence)	0	d__Bacteria;p__Acidobacteriota;c__Blastocatellia;o__Pyrinomonadales;f__Pyrinomonadaceae;g__UBA11740
o12207_NODE_8561_length_7845_cov_0_970459	7845	No	Viruses;Duplodnaviria;Heunggongvirae;Uroviricota;Caudoviricetes	11	3	0	Low-quality	Genome-fragment	14	AAI-based (medium-confidence)	0	Unknown
o12207_NODE_9076_length_7601_cov_1_361788	7601	No	Viruses;Duplodnaviria;Heunggongvirae;Uroviricota;Caudoviricetes	15	3	0	Low-quality	Genome-fragment	8	HMM-based (lower-bound)	0	Unknown
o12207_NODE_9582_length_7368_cov_0_930258_provirus_1638_7368	5731	Yes	Viruses;Duplodnaviria;Heunggongvirae;Uroviricota;Caudoviricetes	3	1	0	Low-quality	Genome-fragment	10	AAI-based (medium-confidence)	0	d__Bacteria;p__Actinomycetota;c__Actinomycetia;o__Mycobacteriales;f__Mycobacteriaceae;g__
o12207_NODE_9930_length_7219_cov_1_134659	7219	No	Viruses;Duplodnaviria;Heunggongvirae;Uroviricota;Caudoviricetes	10	3	0	Low-quality	Genome-fragment	4	HMM-based (lower-bound)	0	d__Bacteria;p__Actinomycetota;c__Actinomycetia;o__Mycobacteriales;f__Mycobacteriaceae;g__
o12208_NODE_10043_length_5618_cov_0_934620	5618	No	Viruses;Duplodnaviria;Heunggongvirae;Uroviricota;Caudoviricetes	5	1	0	Low-quality	Genome-fragment	16	AAI-based (medium-confidence)	0	Unknown
o12208_NODE_10370_length_5537_cov_0_951941	5537	No	Viruses;Duplodnaviria;Heunggongvirae;Uroviricota;Caudoviricetes	6	2	0	Low-quality	Genome-fragment	3	HMM-based (lower-bound)	0	d__Bacteria;p__Actinomycetota;c__Actinomycetia;o__Mycobacteriales;f__Mycobacteriaceae;g__
o12208_NODE_10405_length_5527_cov_0_757407	5527	No	Viruses;Duplodnaviria;Heunggongvirae;Uroviricota;Caudoviricetes	6	2	0	Low-quality	Genome-fragment	9	AAI-based (medium-confidence)	0	d__Bacteria;p__Pseudomonadota;c__Gammaproteobacteria;o__Burkholderiales;f__Burkholderiaceae_B;g__
o12208_NODE_10550_length_5487_cov_1_052799	5487	No	Viruses;Duplodnaviria;Heunggongvirae;Uroviricota;Caudoviricetes	17	1	0	Low-quality	Genome-fragment	3	HMM-based (lower-bound)	0	Unknown
o12208_NODE_109_length_37483_cov_2_520800	37483	No	Viruses;Duplodnaviria;Heunggongvirae;Uroviricota;Caudoviricetes	75	9	0	Low-quality	Genome-fragment	26	AAI-based (high-confidence)	0	Unknown
o12208_NODE_10912_length_5407_cov_1_057386	5407	No	Viruses;Duplodnaviria;Heunggongvirae;Uroviricota;Caudoviricetes	4	2	0	Low-quality	Genome-fragment	7	HMM-based (lower-bound)	0	Unknown
o12208_NODE_10949_length_5399_cov_1_377086	5399	No	Viruses;Duplodnaviria;Heunggongvirae;Uroviricota;Caudoviricetes	10	3	0	Low-quality	Genome-fragment	6	HMM-based (lower-bound)	0	Unknown
o12208_NODE_11072_length_5373_cov_0_848456	5373	No	Viruses;Duplodnaviria;Heunggongvirae;Uroviricota;Caudoviricetes	8	2	0	Low-quality	Genome-fragment	3	HMM-based (lower-bound)	0	Unknown
o12208_NODE_11159_length_5353_cov_0_919059	5353	No	Viruses;Duplodnaviria;Heunggongvirae;Uroviricota;Caudoviricetes	10	3	0	Low-quality	Genome-fragment	12	AAI-based (medium-confidence)	0	Unknown
o12208_NODE_11279_length_5323_cov_1_398191	5323	No	Viruses;Duplodnaviria;Heunggongvirae;Uroviricota;Caudoviricetes	5	1	0	Low-quality	Genome-fragment	10	AAI-based (medium-confidence)	0	Unknown
o12208_NODE_11290_length_5321_cov_1_017135	5321	No	Viruses;Duplodnaviria;Heunggongvirae;Uroviricota;Caudoviricetes	5	2	0	Low-quality	Genome-fragment	9	AAI-based (medium-confidence)	0	d__Bacteria;p__Actinomycetota;c__Actinomycetia;o__Mycobacteriales;f__Mycobacteriaceae;g__
o12208_NODE_11930_length_5193_cov_0_948677	5193	No	Viruses;Duplodnaviria;Heunggongvirae;Uroviricota;Caudoviricetes	12	1	0	Low-quality	Genome-fragment	8	HMM-based (lower-bound)	0	Unknown
o12208_NODE_12_length_95687_cov_4_981153	95687	No	Viruses;Duplodnaviria;Heunggongvirae;Uroviricota;Caudoviricetes	130	19	2	Complete	High-quality	100	DTR (high-confidence)	0	Unknown
o12208_NODE_12056_length_5171_cov_1_021015	5171	No	Viruses;Duplodnaviria;Heunggongvirae;Uroviricota;Caudoviricetes	10	5	0	Low-quality	Genome-fragment	6	AAI-based (medium-confidence)	0	Unknown
o12208_NODE_1238_length_14000_cov_1_238881	14000	No	Viruses;Duplodnaviria;Heunggongvirae;Uroviricota;Caudoviricetes	17	6	0	Low-quality	Genome-fragment	37	AAI-based (medium-confidence)	0	Unknown
o12208_NODE_1252_length_13937_cov_1_805576	13937	No	Viruses;Duplodnaviria;Heunggongvirae;Uroviricota;Caudoviricetes	24	4	0	Low-quality	Genome-fragment	15	HMM-based (lower-bound)	0	d__Bacteria;p__Actinomycetota;c__Actinomycetia;o__Actinomycetales;f__Micrococcaceae;g__
o12208_NODE_1777_length_12039_cov_1_263516	12039	No	Viruses;Duplodnaviria;Heunggongvirae;Uroviricota;Caudoviricetes	23	3	0	Low-quality	Genome-fragment	13	HMM-based (lower-bound)	0	d__Bacteria;p__Actinomycetota;c__Actinomycetia;o__Mycobacteriales;f__Mycobacteriaceae;g__
o12208_NODE_1852_length_11821_cov_1_574055	11821	No	Viruses;Duplodnaviria;Heunggongvirae;Uroviricota;Caudoviricetes	17	6	0	Low-quality	Genome-fragment	26	AAI-based (medium-confidence)	0	d__Bacteria;p__Pseudomonadota;c__Alphaproteobacteria;o__Rhizobiales;f__Beijerinckiaceae;g__
o12208_NODE_1884_length_11727_cov_1_331293	11727	No	Viruses;Duplodnaviria;Heunggongvirae;Uroviricota;Caudoviricetes	26	6	0	Low-quality	Genome-fragment	22	AAI-based (medium-confidence)	0	Unknown
o12208_NODE_1898_length_11697_cov_1_809680	11697	No	Viruses;Duplodnaviria;Heunggongvirae;Uroviricota;Caudoviricetes	16	2	1	Low-quality	Genome-fragment	30	AAI-based (medium-confidence)	0	Unknown
o12208_NODE_1935_length_11588_cov_1_887095	11588	No	Viruses;Duplodnaviria;Heunggongvirae;Uroviricota;Caudoviricetes	19	3	0	Low-quality	Genome-fragment	22	AAI-based (medium-confidence)	0	Unknown
o12208_NODE_197_length_29109_cov_1_337071	29109	No	Viruses;Duplodnaviria;Heunggongvirae;Uroviricota;Caudoviricetes	25	7	0	Medium-quality	Genome-fragment	51	HMM-based (lower-bound)	0	Unknown
o12208_NODE_2003_length_11404_cov_0_941562	11404	No	Viruses;Duplodnaviria;Heunggongvirae;Uroviricota;Caudoviricetes	16	8	1	Low-quality	Genome-fragment	19	HMM-based (lower-bound)	0	d__Bacteria;p__Pseudomonadota;c__Gammaproteobacteria;o__Burkholderiales;f__Rhodocyclaceae;g__
o12208_NODE_2008_length_11394_cov_1_018994	11394	No	Viruses;Duplodnaviria;Heunggongvirae;Uroviricota;Caudoviricetes	13	2	0	Low-quality	Genome-fragment	7	HMM-based (lower-bound)	0	Unknown
o12208_NODE_208_length_28443_cov_1_641263	28443	No	Viruses;Duplodnaviria;Heunggongvirae;Uroviricota;Caudoviricetes	43	2	0	Medium-quality	Genome-fragment	71	AAI-based (medium-confidence)	0	Unknown
o12208_NODE_2089_length_11177_cov_2_309955	11177	No	Viruses;Duplodnaviria;Heunggongvirae;Uroviricota;Caudoviricetes	13	7	0	Low-quality	Genome-fragment	17	AAI-based (medium-confidence)	0	d__Bacteria;p__Actinomycetota;c__Actinomycetia;o__Mycobacteriales;f__Mycobacteriaceae;g__
o12208_NODE_2106_length_11150_cov_1_201760	11150	No	Viruses;Duplodnaviria;Heunggongvirae;Uroviricota;Caudoviricetes	18	2	0	Low-quality	Genome-fragment	16	AAI-based (medium-confidence)	0	Unknown
o12208_NODE_2357_length_10666_cov_1_130278	10666	No	Viruses;Duplodnaviria;Heunggongvirae;Uroviricota;Caudoviricetes	13	1	0	Low-quality	Genome-fragment	18	AAI-based (medium-confidence)	0	d__Bacteria;p__Actinomycetota;c__Actinomycetia;o__Mycobacteriales;f__Mycobacteriaceae;g__
o12208_NODE_2517_length_10383_cov_1_150839	10383	No	Viruses;Duplodnaviria;Heunggongvirae;Uroviricota;Caudoviricetes	16	5	1	Low-quality	Genome-fragment	20	AAI-based (medium-confidence)	0	Unknown
o12208_NODE_26_length_65885_cov_1_831990	65885	No	Viruses;Duplodnaviria;Heunggongvirae;Uroviricota;Caudoviricetes	100	5	0	Medium-quality	Genome-fragment	79	HMM-based (lower-bound)	0	d__Bacteria;p__Actinomycetota;c__Actinomycetia;o__Mycobacteriales;f__Mycobacteriaceae;g__
o12208_NODE_27_length_64851_cov_1_438106	64851	No	Viruses;Duplodnaviria;Heunggongvirae;Uroviricota;Caudoviricetes	80	7	2	Medium-quality	Genome-fragment	78	HMM-based (lower-bound)	0	Unknown
o12208_NODE_3180_length_9340_cov_1_581570	9340	No	Viruses;Duplodnaviria;Heunggongvirae;Uroviricota;Caudoviricetes	17	5	0	Low-quality	Genome-fragment	18	AAI-based (medium-confidence)	0	Unknown
o12208_NODE_3224_length_9276_cov_0_996065	9276	No	Viruses;Duplodnaviria;Heunggongvirae;Uroviricota;Caudoviricetes	29	1	0	Low-quality	Genome-fragment	3	HMM-based (lower-bound)	0	Unknown
o12208_NODE_351_length_23140_cov_1_394820	23140	No	Viruses;Duplodnaviria;Heunggongvirae;Uroviricota;Caudoviricetes	40	20	0	Low-quality	Genome-fragment	47	AAI-based (medium-confidence)	0	d__Bacteria;p__Actinomycetota;c__Actinomycetia;o__Mycobacteriales;f__Micromonosporaceae;g__Micromonospora
o12208_NODE_37_length_53448_cov_1_534086	53448	No	Viruses;Duplodnaviria;Heunggongvirae;Uroviricota;Caudoviricetes	51	18	0	Low-quality	Genome-fragment	33	AAI-based (medium-confidence)	0	Unknown
o12208_NODE_3988_length_8414_cov_0_970194	8414	No	Viruses;Duplodnaviria;Heunggongvirae;Uroviricota;Caudoviricetes	13	3	0	Low-quality	Genome-fragment	14	AAI-based (medium-confidence)	0	d__Bacteria;p__Actinomycetota;c__Actinomycetia;o__Actinomycetales;f__Cellulomonadaceae;g__
o12208_NODE_408_length_21842_cov_1_661432	21842	No	Viruses;Duplodnaviria;Heunggongvirae;Uroviricota;Caudoviricetes	29	9	0	Low-quality	Genome-fragment	47	AAI-based (medium-confidence)	0	Unknown
o12208_NODE_4220_length_8205_cov_0_984031	8205	No	Viruses;Duplodnaviria;Heunggongvirae;Uroviricota;Caudoviricetes	11	2	0	Low-quality	Genome-fragment	13	HMM-based (lower-bound)	0	Unknown
o12208_NODE_4392_length_8056_cov_1_161685	8056	No	Viruses;Duplodnaviria;Heunggongvirae;Uroviricota;Caudoviricetes	16	3	0	Low-quality	Genome-fragment	11	HMM-based (lower-bound)	0	d__Bacteria;p__Chloroflexota;c__Anaerolineae;o__Aggregatilineales;f__Phototrophicaceae;g__
o12208_NODE_442_length_21168_cov_1_691555	21168	No	Viruses;Duplodnaviria;Heunggongvirae;Uroviricota;Caudoviricetes	32	1	1	Medium-quality	Genome-fragment	50	HMM-based (lower-bound)	0	Unknown
o12208_NODE_4773_length_7765_cov_0_947630	7765	No	Viruses;Duplodnaviria;Heunggongvirae;Uroviricota;Caudoviricetes	11	4	0	Low-quality	Genome-fragment	21	AAI-based (medium-confidence)	0	Unknown
o12208_NODE_4808_length_7741_cov_1_380615	7741	No	Viruses;Duplodnaviria;Heunggongvirae;Uroviricota;Caudoviricetes	15	2	0	Low-quality	Genome-fragment	21	AAI-based (medium-confidence)	0	Unknown
o12208_NODE_49_length_48666_cov_2_906117	48666	No	Viruses;Duplodnaviria;Heunggongvirae;Uroviricota;Caudoviricetes	62	17	0	High-quality	High-quality	100	AAI-based (medium-confidence)	0	d__Bacteria;p__Pseudomonadota;c__Gammaproteobacteria;o__Burkholderiales;f__Burkholderiaceae;g__
o12208_NODE_5155_length_7510_cov_1_004876	7510	No	Viruses;Duplodnaviria;Heunggongvirae;Uroviricota;Caudoviricetes	12	3	0	Low-quality	Genome-fragment	17	AAI-based (medium-confidence)	0	Unknown
o12208_NODE_5318_length_7424_cov_1_184185	7424	No	Viruses;Duplodnaviria;Heunggongvirae;Uroviricota;Caudoviricetes	18	2	0	Low-quality	Genome-fragment	4	HMM-based (lower-bound)	0	Unknown
o12208_NODE_5340_length_7413_cov_0_867142	7413	No	Viruses;Duplodnaviria;Heunggongvirae;Uroviricota;Caudoviricetes	16	2	0	Low-quality	Genome-fragment	4	HMM-based (lower-bound)	0	d__Bacteria;p__Pseudomonadota;c__Gammaproteobacteria;o__Burkholderiales;f__Burkholderiaceae_B;g__
o12208_NODE_5458_length_7349_cov_0_829549	7349	No	Viruses;Duplodnaviria;Heunggongvirae;Uroviricota;Caudoviricetes	10	2	0	Low-quality	Genome-fragment	11	HMM-based (lower-bound)	0	Unknown
o12208_NODE_5669_length_7224_cov_1_036072	7224	No	Viruses;Duplodnaviria;Heunggongvirae;Uroviricota;Caudoviricetes	6	6	0	Low-quality	Genome-fragment	14	AAI-based (medium-confidence)	0	Unknown
o12208_NODE_6054_length_7030_cov_0_782124	7030	No	Viruses;Duplodnaviria;Heunggongvirae;Uroviricota;Caudoviricetes	11	5	0	Low-quality	Genome-fragment	19	AAI-based (high-confidence)	0	Unknown
o12208_NODE_61058_length_2316_cov_0_799452	2316	No	Viruses;Monodnaviria;Sangervirae;Phixviricota;Malgrandaviricetes;Petitvirales;Microviridae	5	4	0	Medium-quality	Genome-fragment	50	AAI-based (high-confidence)	0	Unknown
o12208_NODE_616_length_18676_cov_1_465200	18676	No	Viruses;Duplodnaviria;Heunggongvirae;Uroviricota;Caudoviricetes	19	3	2	Low-quality	Genome-fragment	29	AAI-based (medium-confidence)	0	Unknown
o12208_NODE_640_length_18301_cov_1_583306	18301	No	Viruses;Duplodnaviria;Heunggongvirae;Uroviricota;Caudoviricetes	36	5	1	Low-quality	Genome-fragment	18	HMM-based (lower-bound)	0	Unknown
o12208_NODE_72_length_42807_cov_2_284841	42807	No	Viruses;Duplodnaviria;Heunggongvirae;Uroviricota;Caudoviricetes	57	19	0	Medium-quality	Genome-fragment	61	HMM-based (lower-bound)	0	Unknown
o12208_NODE_76_length_41737_cov_1_474886	41737	No	Viruses;Duplodnaviria;Heunggongvirae;Uroviricota;Caudoviricetes	81	10	1	Low-quality	Genome-fragment	28	AAI-based (medium-confidence)	0	d__Bacteria;p__Actinomycetota;c__Actinomycetia;o__Nanopelagicales;f__S36-B12;g__
o12208_NODE_7600_length_6350_cov_0_927206	6350	No	Viruses;Duplodnaviria;Heunggongvirae;Uroviricota;Caudoviricetes	10	2	0	Low-quality	Genome-fragment	11	HMM-based (lower-bound)	0	Unknown
o12208_NODE_7777_length_6289_cov_0_830574	6289	No	Viruses;Duplodnaviria;Heunggongvirae;Uroviricota;Caudoviricetes	10	2	0	Low-quality	Genome-fragment	5	HMM-based (lower-bound)	0	d__Bacteria;p__Actinomycetota;c__Actinomycetia;o__Mycobacteriales;f__Mycobacteriaceae;g__Mycobacterium
o12208_NODE_821_length_16607_cov_1_272148	16607	No	Viruses;Duplodnaviria;Heunggongvirae;Uroviricota;Caudoviricetes	26	1	0	Low-quality	Genome-fragment	15	HMM-based (lower-bound)	0	Unknown
o12208_NODE_822_length_16599_cov_1_120750	16599	No	Viruses;Duplodnaviria;Heunggongvirae;Uroviricota;Caudoviricetes	23	5	0	Low-quality	Genome-fragment	43	AAI-based (medium-confidence)	0	Unknown
o12208_NODE_830_length_16533_cov_1_152810	16533	No	Viruses;Duplodnaviria;Heunggongvirae;Uroviricota;Caudoviricetes	25	3	0	Low-quality	Genome-fragment	46	AAI-based (medium-confidence)	0	Unknown
o12208_NODE_831_length_16532_cov_1_091496	16532	No	Viruses;Duplodnaviria;Heunggongvirae;Uroviricota;Caudoviricetes	27	4	1	Low-quality	Genome-fragment	37	AAI-based (medium-confidence)	0	Unknown
o12208_NODE_859_length_16252_cov_1_765891	16252	No	Viruses;Duplodnaviria;Heunggongvirae;Uroviricota;Caudoviricetes	20	10	1	Low-quality	Genome-fragment	35	AAI-based (medium-confidence)	0	d__Bacteria;p__Actinomycetota;c__Actinomycetia;o__Mycobacteriales;f__Mycobacteriaceae;g__
o12208_NODE_876_length_16135_cov_2_332709	16135	No	Viruses;Duplodnaviria;Heunggongvirae;Uroviricota;Caudoviricetes	25	4	0	Low-quality	Genome-fragment	18	HMM-based (lower-bound)	0	d__Bacteria;p__Cyanobacteriota;c__Cyanobacteriia;o__Cyanobacteriales;f__Nostocaceae;g__Nostoc
o12208_NODE_892_length_15970_cov_1_240043	15970	No	Viruses;Duplodnaviria;Heunggongvirae;Uroviricota;Caudoviricetes	33	2	0	Low-quality	Genome-fragment	18	HMM-based (lower-bound)	0	Unknown
o12208_NODE_9106_length_5865_cov_0_846288	5865	No	Viruses;Duplodnaviria;Heunggongvirae;Uroviricota;Caudoviricetes	17	1	0	Low-quality	Genome-fragment	2	HMM-based (lower-bound)	0	d__Bacteria;p__;c__;o__;f__;g__
o12208_NODE_9277_length_5819_cov_1_461525	5819	No	Viruses;Duplodnaviria;Heunggongvirae;Uroviricota;Caudoviricetes	14	2	0	Low-quality	Genome-fragment	3	HMM-based (lower-bound)	0	Unknown
o12209_NODE_10217_length_8351_cov_1_103234	8351	No	Viruses;Duplodnaviria;Heunggongvirae;Uroviricota;Caudoviricetes	10	3	1	Low-quality	Genome-fragment	19	AAI-based (medium-confidence)	0	d__Bacteria;p__Acidobacteriota;c__Thermoanaerobaculia;o__Thermoanaerobaculales;f__Thermoanaerobaculaceae;g__
o12209_NODE_10631_length_8169_cov_1_285128	8169	No	Viruses;Duplodnaviria;Heunggongvirae;Uroviricota;Caudoviricetes	9	3	0	Low-quality	Genome-fragment	3	HMM-based (lower-bound)	0	Unknown
o12209_NODE_10873_length_8067_cov_1_326952	8067	No	Viruses;Duplodnaviria;Heunggongvirae;Uroviricota;Caudoviricetes	12	3	0	Low-quality	Genome-fragment	10	HMM-based (lower-bound)	0	Unknown
o12209_NODE_11222_length_7934_cov_1_056103	7934	No	Viruses;Duplodnaviria;Heunggongvirae;Uroviricota;Caudoviricetes	11	3	0	Low-quality	Genome-fragment	10	HMM-based (lower-bound)	0	d__Bacteria;p__Pseudomonadota;c__Gammaproteobacteria;o__Enterobacterales;f__Enterobacteriaceae;g__
o12209_NODE_1135_length_26039_cov_2_101343	26039	No	Viruses;Duplodnaviria;Heunggongvirae;Uroviricota;Caudoviricetes	30	2	0	Medium-quality	Genome-fragment	54	AAI-based (medium-confidence)	0	Unknown
o12209_NODE_120_length_75198_cov_2_481331	75198	No	Viruses;Duplodnaviria;Heunggongvirae;Uroviricota;Caudoviricetes	100	15	0	High-quality	High-quality	100	AAI-based (medium-confidence)	0	d__Bacteria;p__Bacteroidota;c__Bacteroidia;o__Chitinophagales;f__JADIYW01;g__
o12209_NODE_12061_length_7650_cov_1_436395	7650	No	Viruses;Duplodnaviria;Heunggongvirae;Uroviricota;Caudoviricetes	7	1	0	Low-quality	Genome-fragment	4	HMM-based (lower-bound)	0	Unknown
o12209_NODE_12174_length_7613_cov_1_041544	7613	No	Viruses;Duplodnaviria;Heunggongvirae;Uroviricota;Caudoviricetes	14	4	0	Low-quality	Genome-fragment	9	HMM-based (lower-bound)	0	d__Bacteria;p__Eisenbacteria;c__RBG-16-71-46;o__CAIMUX01;f__CAIMUX01;g__
o12209_NODE_12917_length_7380_cov_1_027437	7380	No	Viruses;Duplodnaviria;Heunggongvirae;Uroviricota;Caudoviricetes	10	3	0	Low-quality	Genome-fragment	10	HMM-based (lower-bound)	0	Unknown
o12209_NODE_1340_length_23954_cov_1_649054	23954	No	Viruses;Duplodnaviria;Heunggongvirae;Uroviricota;Caudoviricetes	35	8	0	Medium-quality	Genome-fragment	53	AAI-based (medium-confidence)	0	Unknown
o12209_NODE_13487_length_7202_cov_0_852438	7202	No	Viruses;Duplodnaviria;Heunggongvirae;Uroviricota;Caudoviricetes	5	1	0	Low-quality	Genome-fragment	11	HMM-based (lower-bound)	0	Unknown
o12209_NODE_13555_length_7181_cov_1_527360	7181	No	Viruses;Duplodnaviria;Heunggongvirae;Uroviricota;Caudoviricetes	7	1	0	Low-quality	Genome-fragment	6	HMM-based (lower-bound)	0	d__Bacteria;p__Pseudomonadota;c__Alphaproteobacteria;o__Rhizobiales;f__Devosiaceae;g__
o12209_NODE_1398_length_23526_cov_1_438651	23526	No	Viruses;Duplodnaviria;Heunggongvirae;Uroviricota;Caudoviricetes	37	3	0	Low-quality	Genome-fragment	48	AAI-based (medium-confidence)	0	Unknown
o12209_NODE_14737_length_6876_cov_1_536524	6876	No	Viruses;Duplodnaviria;Heunggongvirae;Uroviricota;Caudoviricetes	3	1	0	Low-quality	Genome-fragment	5	HMM-based (lower-bound)	0	Unknown
o12209_NODE_14837_length_6852_cov_0_926097	6852	No	Viruses;Duplodnaviria;Heunggongvirae;Uroviricota;Caudoviricetes	9	1	0	Low-quality	Genome-fragment	7	HMM-based (lower-bound)	0	d__Bacteria;p__Pseudomonadota;c__Gammaproteobacteria;o__;f__;g__
o12209_NODE_1516_length_22482_cov_1_862715_provirus_2_17201	17200	Yes	Viruses;Duplodnaviria;Heunggongvirae;Uroviricota;Caudoviricetes	21	6	1	High-quality	High-quality	100	AAI-based (medium-confidence)	0	d__Bacteria;p__Actinomycetota;c__Actinomycetia;o__Mycobacteriales;f__Geodermatophilaceae;g__
o12209_NODE_1587_length_22040_cov_1_699630	22040	No	Viruses;Duplodnaviria;Heunggongvirae;Uroviricota;Caudoviricetes	48	1	1	Low-quality	Genome-fragment	16	HMM-based (lower-bound)	0	Unknown
o12209_NODE_1644_length_21695_cov_5_294978	21695	No	Unclassified	21	2	1	Low-quality	Genome-fragment	3	HMM-based (lower-bound)	0	d__Bacteria;p__Bacteroidota;c__Bacteroidia;o__Bacteroidales;f__F082;g__
o12209_NODE_16464_length_6473_cov_1_729278	6473	No	Viruses;Duplodnaviria;Heunggongvirae;Uroviricota;Caudoviricetes	8	3	0	Low-quality	Genome-fragment	11	AAI-based (medium-confidence)	0	Unknown
o12209_NODE_17_length_215621_cov_2_753989_provirus_47604_92158	44555	Yes	Viruses;Duplodnaviria;Heunggongvirae;Uroviricota;Caudoviricetes	55	12	1	Medium-quality	Genome-fragment	54	HMM-based (lower-bound)	0	d__Bacteria;p__Nitrospirota;c__UBA9217;o__UBA9217;f__UBA9217;g__JALNZF01
o12209_NODE_17488_length_6266_cov_0_928164	6266	No	Viruses;Duplodnaviria;Heunggongvirae;Uroviricota;Caudoviricetes	10	4	0	Low-quality	Genome-fragment	12	HMM-based (lower-bound)	0	Unknown
o12209_NODE_18122_length_6142_cov_1_077972	6142	No	Viruses;Duplodnaviria;Heunggongvirae;Uroviricota;Caudoviricetes	15	1	0	Low-quality	Genome-fragment	10	HMM-based (lower-bound)	0	Unknown
o12209_NODE_1815_length_20713_cov_2_635432	20713	No	Viruses;Duplodnaviria;Heunggongvirae;Uroviricota;Caudoviricetes	24	5	0	Low-quality	Genome-fragment	48	AAI-based (high-confidence)	0	Unknown
o12209_NODE_18620_length_6043_cov_0_901454	6043	No	Unclassified	10	1	0	Low-quality	Genome-fragment	4	HMM-based (lower-bound)	0	Unknown
o12209_NODE_18797_length_6011_cov_1_163494	6011	No	Viruses;Duplodnaviria;Heunggongvirae;Uroviricota;Caudoviricetes	9	1	0	Low-quality	Genome-fragment	9	HMM-based (lower-bound)	0	Unknown
o12209_NODE_18991_length_5978_cov_0_809434	5978	No	Viruses;Duplodnaviria;Heunggongvirae;Uroviricota;Caudoviricetes	8	2	0	Low-quality	Genome-fragment	3	HMM-based (lower-bound)	0	Unknown
o12209_NODE_19500_length_5889_cov_1_146824	5889	No	Viruses;Duplodnaviria;Heunggongvirae;Uroviricota;Caudoviricetes	11	1	0	Low-quality	Genome-fragment	4	HMM-based (lower-bound)	0	Unknown
o12209_NODE_1996_length_19727_cov_1_083367	19727	No	Viruses;Duplodnaviria;Heunggongvirae;Uroviricota;Caudoviricetes	28	2	0	Low-quality	Genome-fragment	18	HMM-based (lower-bound)	0	Unknown
o12209_NODE_19983_length_5814_cov_0_920872	5814	No	Viruses;Duplodnaviria;Heunggongvirae;Uroviricota;Caudoviricetes	11	1	0	Low-quality	Genome-fragment	14	AAI-based (medium-confidence)	0	Unknown
o12209_NODE_20121_length_5794_cov_1_063702	5794	No	Viruses;Duplodnaviria;Heunggongvirae;Uroviricota;Caudoviricetes	8	2	0	Low-quality	Genome-fragment	14	AAI-based (medium-confidence)	0	Unknown
o12209_NODE_20149_length_5790_cov_1_314851	5790	No	Viruses;Duplodnaviria;Heunggongvirae;Uroviricota;Caudoviricetes	11	1	0	Low-quality	Genome-fragment	9	HMM-based (lower-bound)	0	Unknown
o12209_NODE_2035_length_19550_cov_2_497915	19550	No	Viruses;Duplodnaviria;Heunggongvirae;Uroviricota;Caudoviricetes	41	3	0	Low-quality	Genome-fragment	26	HMM-based (lower-bound)	0	Unknown
o12209_NODE_20867_length_5680_cov_0_999640	5680	No	Viruses;Duplodnaviria;Heunggongvirae;Uroviricota;Caudoviricetes	10	1	0	Low-quality	Genome-fragment	10	AAI-based (medium-confidence)	0	Unknown
o12209_NODE_21205_length_5629_cov_1_493639	5629	No	Viruses;Duplodnaviria;Heunggongvirae;Uroviricota;Caudoviricetes	6	1	0	Low-quality	Genome-fragment	10	AAI-based (medium-confidence)	0	d__Bacteria;p__Chloroflexota;c__Anaerolineae;o__Anaerolineales;f__EnvOPS12;g__
o12209_NODE_2226_length_18678_cov_1_151636	18678	No	Viruses;Duplodnaviria;Heunggongvirae;Uroviricota;Caudoviricetes	23	4	0	Low-quality	Genome-fragment	27	AAI-based (medium-confidence)	0	d__Bacteria;p__;c__;o__;f__;g__
o12209_NODE_226_length_54349_cov_2_821235_provirus_22624_34394	11771	Yes	Viruses;Duplodnaviria;Heunggongvirae;Uroviricota;Caudoviricetes	14	4	0	Low-quality	Genome-fragment	17	HMM-based (lower-bound)	0	d__Bacteria;p__Nitrospirota;c__UBA9217;o__UBA9217;f__UBA9217;g__
o12209_NODE_22742_length_5421_cov_0_930110	5421	No	Viruses;Duplodnaviria;Heunggongvirae;Uroviricota;Caudoviricetes	6	3	0	Low-quality	Genome-fragment	14	AAI-based (high-confidence)	0	Unknown
o12209_NODE_2398_length_18020_cov_1_448108	18020	No	Viruses;Duplodnaviria;Heunggongvirae;Uroviricota;Caudoviricetes	23	7	0	Low-quality	Genome-fragment	28	AAI-based (medium-confidence)	0	d__Archaea;p__Halobacteriota;c__Methanosarcinia;o__Methanotrichales;f__Methanotrichaceae;g__Methanothrix
o12209_NODE_25131_length_5129_cov_1_108557	5129	No	Viruses;Duplodnaviria;Heunggongvirae;Uroviricota;Caudoviricetes	8	3	0	Low-quality	Genome-fragment	4	AAI-based (medium-confidence)	0	d__Archaea;p__Aenigmatarchaeota;c__Aenigmatarchaeia;o__GW2011-AR5;f__GW2011-AR5;g__
o12209_NODE_25312_length_5111_cov_0_847913	5111	No	Viruses;Duplodnaviria;Heunggongvirae;Uroviricota;Caudoviricetes	5	2	0	Low-quality	Genome-fragment	9	AAI-based (medium-confidence)	0	Unknown
o12209_NODE_2563_length_17414_cov_1_322034	17414	No	Viruses;Duplodnaviria;Heunggongvirae;Uroviricota;Caudoviricetes	27	3	1	Low-quality	Genome-fragment	19	HMM-based (lower-bound)	0	Unknown
o12209_NODE_287_length_49932_cov_2_482622	49932	No	Viruses;Duplodnaviria;Heunggongvirae;Uroviricota;Caudoviricetes	73	27	0	High-quality	High-quality	100	AAI-based (medium-confidence)	0	Unknown
o12209_NODE_295_length_49214_cov_1_681260_provirus_39775_49213	9439	Yes	Viruses;Duplodnaviria;Heunggongvirae;Uroviricota;Caudoviricetes	16	2	0	Low-quality	Genome-fragment	7	HMM-based (lower-bound)	0	d__Bacteria;p__Chloroflexota;c__Limnocylindria;o__Limnocylindrales;f__CSP1-4;g__
o12209_NODE_3388_length_15021_cov_1_460857	15021	No	Viruses;Duplodnaviria;Heunggongvirae;Uroviricota;Caudoviricetes	20	5	0	Low-quality	Genome-fragment	43	AAI-based (medium-confidence)	0	Unknown
o12209_NODE_3513_length_14743_cov_2_326423	14743	No	Viruses;Duplodnaviria;Heunggongvirae;Uroviricota;Caudoviricetes	9	6	0	Low-quality	Genome-fragment	27	AAI-based (medium-confidence)	0	Unknown
o12209_NODE_3587_length_14585_cov_1_406834	14585	No	Viruses;Duplodnaviria;Heunggongvirae;Uroviricota;Caudoviricetes	24	1	1	Low-quality	Genome-fragment	25	HMM-based (lower-bound)	0	Unknown
o12209_NODE_3602_length_14549_cov_2_403897	14549	No	Viruses;Varidnaviria;Bamfordvirae;Preplasmiviricota;Tectiliviricetes;Autolykiviridae	29	1	0	Low-quality	Genome-fragment	35	HMM-based (lower-bound)	0	Unknown
o12209_NODE_3749_length_14262_cov_1_696427	14262	No	Viruses;Duplodnaviria;Heunggongvirae;Uroviricota;Caudoviricetes	21	5	0	Low-quality	Genome-fragment	26	HMM-based (lower-bound)	0	d__Bacteria;p__Bacillota_A;c__Clostridia;o__Lachnospirales;f__Lachnospiraceae;g__
o12209_NODE_3983_length_13797_cov_0_897074	13797	No	Viruses;Duplodnaviria;Heunggongvirae;Uroviricota;Caudoviricetes	18	1	0	Low-quality	Genome-fragment	18	HMM-based (lower-bound)	0	Unknown
o12209_NODE_4305_length_13199_cov_2_586138	13199	No	Viruses;Duplodnaviria;Heunggongvirae;Uroviricota;Caudoviricetes	17	10	0	Low-quality	Genome-fragment	30	AAI-based (medium-confidence)	0	Unknown
o12209_NODE_448_length_40806_cov_1_410875_provirus_18422_35507	17086	Yes	Viruses;Duplodnaviria;Heunggongvirae;Uroviricota;Caudoviricetes	15	4	0	Low-quality	Genome-fragment	27	AAI-based (medium-confidence)	0	d__Bacteria;p__Acidobacteriota;c__Terriglobia;o__Bryobacterales;f__Bryobacteraceae;g__
o12209_NODE_4540_length_12859_cov_2_560242	12859	No	Viruses;Duplodnaviria;Heunggongvirae;Uroviricota;Caudoviricetes	27	2	0	Low-quality	Genome-fragment	29	AAI-based (medium-confidence)	0	d__Archaea;p__Halobacteriota;c__Methanosarcinia;o__Methanotrichales;f__Methanotrichaceae;g__
o12209_NODE_455_length_40703_cov_1_703298	40703	No	Viruses;Duplodnaviria;Heunggongvirae;Uroviricota;Caudoviricetes	45	3	0	Low-quality	Genome-fragment	49	HMM-based (lower-bound)	0	Unknown
o12209_NODE_470_length_40019_cov_3_282839	40019	No	Viruses;Duplodnaviria;Heunggongvirae;Uroviricota;Caudoviricetes	68	13	0	Medium-quality	Genome-fragment	67	HMM-based (lower-bound)	0	Unknown
o12209_NODE_4778_length_12523_cov_1_115279	12523	No	Viruses;Duplodnaviria;Heunggongvirae;Uroviricota;Caudoviricetes	16	2	0	Low-quality	Genome-fragment	29	HMM-based (lower-bound)	0	Unknown
o12209_NODE_4816_length_12477_cov_2_571984	12477	No	Viruses;Duplodnaviria;Heunggongvirae;Uroviricota;Caudoviricetes	24	8	0	Low-quality	Genome-fragment	20	AAI-based (medium-confidence)	0	d__Bacteria;p__Pseudomonadota;c__Gammaproteobacteria;o__Burkholderiales;f__Burkholderiaceae_C;g__
o12209_NODE_497_length_38918_cov_2_280220	38918	No	Viruses;Duplodnaviria;Heunggongvirae;Uroviricota;Caudoviricetes	57	9	1	Medium-quality	Genome-fragment	52	HMM-based (lower-bound)	0	Unknown
o12209_NODE_5015_length_12171_cov_0_960146	12171	No	Viruses;Duplodnaviria;Heunggongvirae;Uroviricota;Caudoviricetes	12	1	1	Low-quality	Genome-fragment	3	HMM-based (lower-bound)	0	d__Bacteria;p__;c__;o__;f__;g__
o12209_NODE_504_length_38757_cov_2_684908	38757	No	Viruses;Duplodnaviria;Heunggongvirae;Uroviricota;Caudoviricetes	54	12	0	High-quality	High-quality	100	AAI-based (medium-confidence)	0	Unknown
o12209_NODE_5128_length_12018_cov_1_148347	12018	No	Viruses;Duplodnaviria;Heunggongvirae;Uroviricota;Caudoviricetes	19	2	1	Low-quality	Genome-fragment	15	HMM-based (lower-bound)	0	d__Bacteria;p__Actinomycetota;c__Actinomycetia;o__Streptomycetales;f__Streptomycetaceae;g__
o12209_NODE_5237_length_11866_cov_1_148394	11866	No	Viruses;Duplodnaviria;Heunggongvirae;Uroviricota;Caudoviricetes	15	3	2	Low-quality	Genome-fragment	13	AAI-based (medium-confidence)	0	Unknown
o12209_NODE_5393_length_11670_cov_1_590921	11670	No	Viruses;Duplodnaviria;Heunggongvirae;Uroviricota;Caudoviricetes	17	1	0	Low-quality	Genome-fragment	22	AAI-based (medium-confidence)	0	Unknown
o12209_NODE_559_length_37020_cov_1_829534_provirus_15533_31512	15980	Yes	Viruses;Duplodnaviria;Heunggongvirae;Uroviricota;Caudoviricetes	21	1	1	Low-quality	Genome-fragment	38	AAI-based (medium-confidence)	0	d__Bacteria;p__Desulfobacterota;c__Syntrophia;o__Syntrophales;f__UBA5619;g__UBA5619
o12209_NODE_5986_length_11073_cov_0_823863	11073	No	Viruses;Duplodnaviria;Heunggongvirae;Uroviricota;Caudoviricetes	18	2	0	Low-quality	Genome-fragment	28	AAI-based (medium-confidence)	0	Unknown
o12209_NODE_5988_length_11072_cov_1_011695_provirus_1_7860	7860	Yes	Viruses;Duplodnaviria;Heunggongvirae;Uroviricota;Caudoviricetes	6	4	0	Low-quality	Genome-fragment	4	HMM-based (lower-bound)	0	Unknown
o12209_NODE_6351_length_10735_cov_1_712104	10735	No	Viruses;Duplodnaviria;Heunggongvirae;Uroviricota;Caudoviricetes	12	3	1	Low-quality	Genome-fragment	41	AAI-based (medium-confidence)	0	Unknown
o12209_NODE_6426_length_10673_cov_2_668310	10673	No	Viruses;Duplodnaviria;Heunggongvirae;Uroviricota;Caudoviricetes	13	11	0	Low-quality	Genome-fragment	23	AAI-based (medium-confidence)	0	Unknown
o12209_NODE_6743_length_10405_cov_1_249659	10405	No	Viruses;Duplodnaviria;Heunggongvirae;Uroviricota;Caudoviricetes	14	3	0	Low-quality	Genome-fragment	20	AAI-based (medium-confidence)	0	d__Bacteria;p__Actinomycetota;c__Coriobacteriia;o__OPB41;f__;g__
o12209_NODE_7161_length_10046_cov_1_881742	10046	No	Viruses;Duplodnaviria;Heunggongvirae;Uroviricota;Caudoviricetes	16	4	0	Low-quality	Genome-fragment	11	HMM-based (lower-bound)	0	Unknown
o12209_NODE_7850_length_9592_cov_1_385526	9592	No	Viruses;Duplodnaviria;Heunggongvirae;Uroviricota;Caudoviricetes	9	1	1	Low-quality	Genome-fragment	14	HMM-based (lower-bound)	0	Unknown
o12209_NODE_8447_length_9240_cov_1_224405	9240	No	Viruses;Duplodnaviria;Heunggongvirae;Uroviricota;Caudoviricetes	9	2	0	Low-quality	Genome-fragment	6	HMM-based (lower-bound)	0	d__Bacteria;p__Chloroflexota;c__Anaerolineae;o__Aggregatilineales;f__UBA2796;g__
o12209_NODE_8696_length_9100_cov_1_618188	9100	No	Viruses;Duplodnaviria;Heunggongvirae;Uroviricota;Caudoviricetes	14	3	0	Low-quality	Genome-fragment	11	HMM-based (lower-bound)	0	Unknown
o12210_NODE_108_length_44546_cov_2_146739	44546	No	Viruses;Duplodnaviria;Heunggongvirae;Uroviricota;Caudoviricetes	56	5	1	Medium-quality	Genome-fragment	81	AAI-based (medium-confidence)	0	Unknown
o12210_NODE_1338_length_13227_cov_1_783588	13227	No	Viruses;Duplodnaviria;Heunggongvirae;Uroviricota;Caudoviricetes	27	4	0	Low-quality	Genome-fragment	18	HMM-based (lower-bound)	0	Unknown
o12210_NODE_142_length_38275_cov_1_885551	38275	No	Viruses;Duplodnaviria;Heunggongvirae;Uroviricota;Caudoviricetes	55	1	1	Medium-quality	Genome-fragment	57	HMM-based (lower-bound)	0	Unknown
o12210_NODE_1435_length_12726_cov_1_442416	12726	No	Viruses;Duplodnaviria;Heunggongvirae;Uroviricota;Caudoviricetes	17	4	2	Low-quality	Genome-fragment	18	HMM-based (lower-bound)	0	Unknown
o12210_NODE_1681_length_11800_cov_2_005568	11800	No	Viruses;Duplodnaviria;Heunggongvirae;Uroviricota;Caudoviricetes	13	3	0	Low-quality	Genome-fragment	19	HMM-based (lower-bound)	0	d__Bacteria;p__Actinomycetota;c__Actinomycetia;o__Propionibacteriales;f__Propionibacteriaceae;g__
o12210_NODE_1784_length_11430_cov_1_998319	11430	No	Viruses;Duplodnaviria;Heunggongvirae;Uroviricota;Caudoviricetes	16	1	0	Low-quality	Genome-fragment	6	HMM-based (lower-bound)	0	Unknown
o12210_NODE_1844_length_11267_cov_3_188420	11267	No	Viruses;Duplodnaviria;Heunggongvirae;Uroviricota;Caudoviricetes	10	2	0	Low-quality	Genome-fragment	13	HMM-based (lower-bound)	0	Unknown
o12210_NODE_1903_length_11083_cov_2_094925	11083	No	Viruses;Duplodnaviria;Heunggongvirae;Uroviricota;Caudoviricetes	9	6	1	Low-quality	Genome-fragment	23	AAI-based (medium-confidence)	0	Unknown
o12210_NODE_2028_length_10722_cov_1_640680	10722	No	Viruses;Duplodnaviria;Heunggongvirae;Uroviricota;Caudoviricetes	13	2	0	Low-quality	Genome-fragment	5	HMM-based (lower-bound)	0	d__Bacteria;p__Bacteroidota;c__Bacteroidia;o__Cytophagales;f__Cyclobacteriaceae;g__
o12210_NODE_2403_length_9784_cov_1_760381	9784	No	Viruses;Duplodnaviria;Heunggongvirae;Uroviricota;Caudoviricetes	18	2	0	Low-quality	Genome-fragment	12	HMM-based (lower-bound)	0	Unknown
o12210_NODE_243_length_30474_cov_1_581375	30474	No	Viruses;Duplodnaviria;Heunggongvirae;Uroviricota;Caudoviricetes	47	4	2	Low-quality	Genome-fragment	19	HMM-based (lower-bound)	0	Unknown
o12210_NODE_252_length_29944_cov_1_790489	29944	No	Viruses;Duplodnaviria;Heunggongvirae;Uroviricota;Caudoviricetes	45	8	0	Medium-quality	Genome-fragment	63	AAI-based (medium-confidence)	0	Unknown
o12210_NODE_2622_length_9356_cov_2_668762	9356	No	Viruses;Duplodnaviria;Heunggongvirae;Uroviricota;Caudoviricetes	30	1	0	Low-quality	Genome-fragment	5	HMM-based (lower-bound)	0	Unknown
o12210_NODE_2640_length_9316_cov_1_597998	9316	No	Viruses;Duplodnaviria;Heunggongvirae;Uroviricota;Caudoviricetes	20	1	0	Low-quality	Genome-fragment	14	HMM-based (lower-bound)	0	Unknown
o12210_NODE_2866_length_8907_cov_1_781093	8907	No	Viruses;Duplodnaviria;Heunggongvirae;Uroviricota;Caudoviricetes	13	3	0	Low-quality	Genome-fragment	8	HMM-based (lower-bound)	0	Unknown
o12210_NODE_3024_length_8661_cov_2_451254	8661	No	Viruses;Duplodnaviria;Heunggongvirae;Uroviricota;Caudoviricetes	16	1	0	Low-quality	Genome-fragment	10	HMM-based (lower-bound)	0	Unknown
o12210_NODE_306_length_27838_cov_3_000108	27838	No	Viruses;Duplodnaviria;Heunggongvirae;Uroviricota;Caudoviricetes	40	8	0	Medium-quality	Genome-fragment	72	AAI-based (medium-confidence)	0	d__Bacteria;p__Chloroflexota;c__Anaerolineae;o__Anaerolineales;f__Anaerolineaceae;g__
o12210_NODE_3080_length_8567_cov_2_227488	8567	No	Viruses;Duplodnaviria;Heunggongvirae;Uroviricota;Caudoviricetes	14	4	1	Low-quality	Genome-fragment	24	AAI-based (medium-confidence)	0	Unknown
o12210_NODE_3106_length_8529_cov_1_638538	8529	No	Viruses;Duplodnaviria;Heunggongvirae;Uroviricota;Caudoviricetes	12	4	0	Low-quality	Genome-fragment	13	AAI-based (high-confidence)	0	Unknown
o12210_NODE_3217_length_8342_cov_2_230919	8342	No	Viruses;Duplodnaviria;Heunggongvirae;Uroviricota;Caudoviricetes	8	2	0	Low-quality	Genome-fragment	12	HMM-based (lower-bound)	0	Unknown
o12210_NODE_3275_length_8264_cov_1_719798	8264	No	Viruses;Duplodnaviria;Heunggongvirae;Uroviricota;Caudoviricetes	6	2	0	Low-quality	Genome-fragment	23	AAI-based (medium-confidence)	0	Unknown
o12210_NODE_3321_length_8212_cov_2_187879	8212	No	Viruses;Duplodnaviria;Heunggongvirae;Uroviricota;Caudoviricetes	16	1	0	Low-quality	Genome-fragment	12	HMM-based (lower-bound)	0	Unknown
o12210_NODE_3419_length_8068_cov_1_686437	8068	No	Viruses;Duplodnaviria;Heunggongvirae;Uroviricota;Caudoviricetes	13	2	0	Low-quality	Genome-fragment	13	AAI-based (medium-confidence)	0	Unknown
o12210_NODE_375_length_25287_cov_2_527305	25287	No	Viruses;Duplodnaviria;Heunggongvirae;Uroviricota;Caudoviricetes	30	3	0	Low-quality	Genome-fragment	40	HMM-based (lower-bound)	0	Unknown
o12210_NODE_4067_length_7385_cov_2_248278	7385	No	Viruses;Duplodnaviria;Heunggongvirae;Uroviricota;Caudoviricetes	10	3	0	Low-quality	Genome-fragment	13	HMM-based (lower-bound)	0	d__Bacteria;p__Actinomycetota;c__Actinomycetia;o__Mycobacteriales;f__Mycobacteriaceae;g__
o12210_NODE_43_length_64477_cov_3_326014	64477	No	Viruses;Duplodnaviria;Heunggongvirae;Uroviricota;Caudoviricetes	91	9	0	Medium-quality	Genome-fragment	65	HMM-based (lower-bound)	0	d__Bacteria;p__;c__;o__;f__;g__
o12210_NODE_4307_length_7164_cov_6_698593	7164	No	Viruses;Duplodnaviria;Heunggongvirae;Uroviricota;Caudoviricetes	12	2	0	Low-quality	Genome-fragment	6	HMM-based (lower-bound)	0	d__Bacteria;p__Actinomycetota;c__Actinomycetia;o__Actinomycetales;f__Demequinaceae;g__Demequina
o12210_NODE_4457_length_7024_cov_3_010149	7024	No	Viruses;Duplodnaviria;Heunggongvirae;Uroviricota;Caudoviricetes	9	2	0	Low-quality	Genome-fragment	9	HMM-based (lower-bound)	0	Unknown
o12210_NODE_4532_length_6969_cov_1_383514	6969	No	Viruses;Duplodnaviria;Heunggongvirae;Uroviricota;Caudoviricetes	13	1	0	Low-quality	Genome-fragment	10	HMM-based (lower-bound)	0	d__Bacteria;p__Acidobacteriota;c__Aminicenantia;o__Aminicenantales;f__UBA4085;g__UBA4085
o12210_NODE_4703_length_6834_cov_1_385716	6834	No	Viruses;Duplodnaviria;Heunggongvirae;Uroviricota;Caudoviricetes	10	1	0	Low-quality	Genome-fragment	10	HMM-based (lower-bound)	0	d__Bacteria;p__Pseudomonadota;c__Alphaproteobacteria;o__Rhizobiales;f__Beijerinckiaceae;g__
o12210_NODE_4706_length_6831_cov_2_066677	6831	No	Viruses;Monodnaviria;Loebvirae;Hofneiviricota;Faserviricetes;Tubulavirales;Inoviridae	12	2	0	Medium-quality	Genome-fragment	65	HMM-based (lower-bound)	0	d__Bacteria;p__Pseudomonadota;c__Gammaproteobacteria;o__Methylococcales;f__Methylomonadaceae;g__
o12210_NODE_4740_length_6810_cov_1_514290	6810	No	Viruses;Duplodnaviria;Heunggongvirae;Uroviricota;Caudoviricetes	8	3	0	Low-quality	Genome-fragment	11	HMM-based (lower-bound)	0	Unknown
o12210_NODE_4767_length_6791_cov_1_117497	6791	No	Viruses;Duplodnaviria;Heunggongvirae;Uroviricota;Caudoviricetes	8	4	0	Low-quality	Genome-fragment	18	AAI-based (medium-confidence)	0	d__Bacteria;p__Pseudomonadota;c__Gammaproteobacteria;o__Methylococcales;f__Methylomonadaceae;g__
o12210_NODE_4873_length_6707_cov_6_966109	6707	No	Viruses;Duplodnaviria;Heunggongvirae;Uroviricota;Caudoviricetes	9	1	0	Low-quality	Genome-fragment	10	HMM-based (lower-bound)	0	Unknown
o12210_NODE_4932_length_6671_cov_1_613845	6671	No	Viruses;Duplodnaviria;Heunggongvirae;Uroviricota;Caudoviricetes	9	1	0	Low-quality	Genome-fragment	4	HMM-based (lower-bound)	0	Unknown
o12210_NODE_5128_length_6555_cov_2_144991	6555	No	Viruses;Duplodnaviria;Heunggongvirae;Uroviricota;Caudoviricetes	9	3	0	Low-quality	Genome-fragment	18	AAI-based (medium-confidence)	0	Unknown
o12210_NODE_5613_length_6229_cov_1_209276	6229	No	Viruses;Duplodnaviria;Heunggongvirae;Uroviricota;Caudoviricetes	6	1	0	Low-quality	Genome-fragment	15	AAI-based (medium-confidence)	0	Unknown
o12210_NODE_5751_length_6134_cov_2_989013	6134	No	Viruses;Duplodnaviria;Heunggongvirae;Uroviricota;Caudoviricetes	12	6	0	Low-quality	Genome-fragment	13	AAI-based (medium-confidence)	0	Unknown
o12210_NODE_6592_length_5658_cov_1_460315	5658	No	Viruses;Duplodnaviria;Heunggongvirae;Uroviricota;Caudoviricetes	7	1	0	Low-quality	Genome-fragment	3	HMM-based (lower-bound)	0	Unknown
o12210_NODE_6740_length_5589_cov_2_296961	5589	No	Viruses;Duplodnaviria;Heunggongvirae;Uroviricota;Caudoviricetes	6	2	0	Low-quality	Genome-fragment	4	HMM-based (lower-bound)	0	Unknown
o12210_NODE_675_length_18614_cov_1_924055	18614	No	Viruses;Duplodnaviria;Heunggongvirae;Uroviricota;Caudoviricetes	39	2	0	Low-quality	Genome-fragment	31	HMM-based (lower-bound)	0	Unknown
o12210_NODE_6771_length_5578_cov_2_596771	5578	No	Viruses;Duplodnaviria;Heunggongvirae;Uroviricota;Caudoviricetes	10	2	0	Low-quality	Genome-fragment	15	AAI-based (medium-confidence)	0	Unknown
o12210_NODE_6894_length_5528_cov_6_007961	5528	No	Viruses;Duplodnaviria;Heunggongvirae;Uroviricota;Caudoviricetes	11	2	1	Low-quality	Genome-fragment	6	HMM-based (lower-bound)	0	Unknown
o12210_NODE_6964_length_5500_cov_1_671878	5500	No	Viruses;Duplodnaviria;Heunggongvirae;Uroviricota;Caudoviricetes	8	3	0	Low-quality	Genome-fragment	8	AAI-based (medium-confidence)	0	d__Bacteria;p__Actinomycetota;c__Actinomycetia;o__Mycobacteriales;f__Mycobacteriaceae;g__
o12210_NODE_6965_length_5500_cov_1_253862	5500	No	Viruses;Duplodnaviria;Heunggongvirae;Uroviricota;Caudoviricetes	9	1	0	Low-quality	Genome-fragment	5	HMM-based (lower-bound)	0	Unknown
o12210_NODE_7107_length_5434_cov_3_083663	5434	No	Viruses;Duplodnaviria;Heunggongvirae;Uroviricota;Caudoviricetes	8	2	0	Low-quality	Genome-fragment	13	AAI-based (medium-confidence)	0	d__Bacteria;p__Acidobacteriota;c__Terriglobia;o__Terriglobales;f__Acidobacteriaceae;g__
o12210_NODE_7325_length_5353_cov_1_160735	5353	No	Viruses;Duplodnaviria;Heunggongvirae;Uroviricota;Caudoviricetes	5	2	0	Low-quality	Genome-fragment	10	AAI-based (medium-confidence)	0	d__Bacteria;p__Desulfobacterota_F;c__BSN033;o__BSN033;f__UBA1163;g__
o12210_NODE_7431_length_5306_cov_1_837227	5306	No	Viruses;Duplodnaviria;Heunggongvirae;Uroviricota;Caudoviricetes	7	1	0	Low-quality	Genome-fragment	5	HMM-based (lower-bound)	0	d__Bacteria;p__Acidobacteriota;c__Terriglobia;o__Terriglobales;f__SbA1;g__
o12210_NODE_7450_length_5298_cov_3_784568	5298	No	Viruses;Duplodnaviria;Heunggongvirae;Uroviricota;Caudoviricetes	7	3	0	Low-quality	Genome-fragment	13	AAI-based (high-confidence)	0	Unknown
o12210_NODE_7479_length_5287_cov_1_227907	5287	No	Viruses;Duplodnaviria;Heunggongvirae;Uroviricota;Caudoviricetes	8	2	0	Low-quality	Genome-fragment	10	AAI-based (medium-confidence)	0	Unknown
o12210_NODE_805_length_17158_cov_2_492572	17158	No	Viruses;Duplodnaviria;Heunggongvirae;Uroviricota;Caudoviricetes	33	2	0	Low-quality	Genome-fragment	32	AAI-based (medium-confidence)	0	Unknown
o12210_NODE_8066_length_5062_cov_1_656130	5062	No	Viruses;Varidnaviria;Bamfordvirae;Preplasmiviricota;Tectiliviricetes;Autolykiviridae	7	2	0	Low-quality	Genome-fragment	12	HMM-based (lower-bound)	0	Unknown
o12210_NODE_95_length_46415_cov_2_061333	46415	No	Viruses;Duplodnaviria;Heunggongvirae;Uroviricota;Caudoviricetes	69	11	1	Medium-quality	Genome-fragment	77	AAI-based (high-confidence)	0	d__Bacteria;p__Desulfobacterota_F;c__BSN033;o__BSN033;f__UBA1163;g__
o12211_NODE_1287_length_13512_cov_1_245648	13512	No	Viruses;Duplodnaviria;Heunggongvirae;Uroviricota;Caudoviricetes	18	17	0	Low-quality	Genome-fragment	24	AAI-based (medium-confidence)	0	d__Bacteria;p__Pseudomonadota;c__Alphaproteobacteria;o__Rhizobiales;f__Xanthobacteraceae;g__Bradyrhizobium
o12211_NODE_14_length_47517_cov_2_077865	47517	No	Viruses;Duplodnaviria;Heunggongvirae;Uroviricota;Caudoviricetes	69	12	0	High-quality	High-quality	100	AAI-based (medium-confidence)	0	Unknown
o12211_NODE_1824_length_11830_cov_1_000940	11830	No	Viruses;Duplodnaviria;Heunggongvirae;Uroviricota;Caudoviricetes	18	2	1	Low-quality	Genome-fragment	20	AAI-based (high-confidence)	0	d__Bacteria;p__Actinomycetota;c__Actinomycetia;o__Mycobacteriales;f__Micromonosporaceae;g__
o12211_NODE_3825_length_8506_cov_1_216136	8506	No	Viruses;Duplodnaviria;Heunggongvirae;Uroviricota;Caudoviricetes	14	5	0	Low-quality	Genome-fragment	14	AAI-based (medium-confidence)	0	Unknown
o12211_NODE_6681_length_6506_cov_1_097978	6506	No	Viruses;Duplodnaviria;Heunggongvirae;Uroviricota;Caudoviricetes	9	1	0	Low-quality	Genome-fragment	9	AAI-based (medium-confidence)	0	d__Bacteria;p__Acidobacteriota;c__Terriglobia;o__Terriglobales;f__SbA1;g__Bog-209
o12211_NODE_7014_length_6353_cov_0_780758	6353	No	Viruses;Duplodnaviria;Heunggongvirae;Uroviricota;Caudoviricetes	12	1	0	Low-quality	Genome-fragment	7	HMM-based (lower-bound)	0	Unknown
o12211_NODE_8515_length_5773_cov_1_089090	5773	No	Viruses;Duplodnaviria;Heunggongvirae;Uroviricota;Caudoviricetes	8	1	0	Low-quality	Genome-fragment	13	AAI-based (medium-confidence)	0	Unknown
o12212_NODE_10669_length_6412_cov_1_110899	6412	No	Viruses;Duplodnaviria;Heunggongvirae;Uroviricota;Caudoviricetes	15	2	0	Low-quality	Genome-fragment	11	AAI-based (high-confidence)	0	d__Archaea;p__Halobacteriota;c__Bog-38;o__Bog-38;f__Bog-38;g__
o12212_NODE_1071_length_23922_cov_1_305821	23922	No	Viruses;Duplodnaviria;Heunggongvirae;Uroviricota;Caudoviricetes	42	3	4	Low-quality	Genome-fragment	20	AAI-based (medium-confidence)	0	Unknown
o12212_NODE_1073_length_23905_cov_1_829170	23905	No	Viruses;Duplodnaviria;Heunggongvirae;Uroviricota;Caudoviricetes	31	5	0	Low-quality	Genome-fragment	15	AAI-based (medium-confidence)	0	Unknown
o12212_NODE_10759_length_6382_cov_1_093685	6382	No	Viruses;Duplodnaviria;Heunggongvirae;Uroviricota;Caudoviricetes	8	2	0	Low-quality	Genome-fragment	9	HMM-based (lower-bound)	0	d__Bacteria;p__Actinomycetota;c__Actinomycetia;o__Mycobacteriales;f__Mycobacteriaceae;g__
o12212_NODE_10785_length_6374_cov_1_420842	6374	No	Viruses;Duplodnaviria;Heunggongvirae;Uroviricota;Caudoviricetes	8	1	0	Low-quality	Genome-fragment	3	HMM-based (lower-bound)	0	Unknown
o12212_NODE_1095_length_23536_cov_11_271092	23536	No	Viruses;Duplodnaviria;Heunggongvirae;Uroviricota;Caudoviricetes	29	6	0	Medium-quality	Genome-fragment	51	AAI-based (medium-confidence)	0	Unknown
o12212_NODE_11339_length_6186_cov_1_892391	6186	No	Viruses;Duplodnaviria;Heunggongvirae;Uroviricota;Caudoviricetes	9	1	0	Low-quality	Genome-fragment	4	HMM-based (lower-bound)	0	d__Bacteria;p__Pseudomonadota;c__Gammaproteobacteria;o__;f__;g__
o12212_NODE_11383_length_6171_cov_10_520351	6171	No	Viruses;Duplodnaviria;Heunggongvirae;Uroviricota;Caudoviricetes	15	2	0	Low-quality	Genome-fragment	4	HMM-based (lower-bound)	0	d__Bacteria;p__Desulfobacterota;c__Desulfobaccia;o__Desulfobaccales;f__0-14-0-80-60-11;g__
o12212_NODE_1141_length_23025_cov_1_591056	23025	No	Viruses;Duplodnaviria;Heunggongvirae;Uroviricota;Caudoviricetes	26	3	1	Low-quality	Genome-fragment	24	HMM-based (lower-bound)	0	Unknown
o12212_NODE_11769_length_6048_cov_1_158757	6048	No	Viruses;Duplodnaviria;Heunggongvirae;Uroviricota;Caudoviricetes	8	1	1	Low-quality	Genome-fragment	5	AAI-based (high-confidence)	0	Unknown
o12212_NODE_11954_length_5987_cov_1_753925	5987	No	Viruses;Duplodnaviria;Heunggongvirae;Uroviricota;Caudoviricetes	7	2	0	Low-quality	Genome-fragment	5	AAI-based (medium-confidence)	0	Unknown
o12212_NODE_11957_length_5986_cov_1_429425	5986	No	Viruses;Duplodnaviria;Heunggongvirae;Uroviricota;Caudoviricetes	15	2	0	Low-quality	Genome-fragment	8	HMM-based (lower-bound)	0	Unknown
o12212_NODE_12074_length_5947_cov_1_200515	5947	No	Viruses;Duplodnaviria;Heunggongvirae;Uroviricota;Caudoviricetes	9	3	0	Low-quality	Genome-fragment	9	HMM-based (lower-bound)	0	d__Bacteria;p__Pseudomonadota;c__Gammaproteobacteria;o__Enterobacterales;f__Enterobacteriaceae;g__
o12212_NODE_12143_length_5923_cov_1_495169	5923	No	Viruses;Duplodnaviria;Heunggongvirae;Uroviricota;Caudoviricetes	17	2	0	Low-quality	Genome-fragment	3	HMM-based (lower-bound)	0	d__Bacteria;p__Bacteroidota;c__Bacteroidia;o__Bacteroidales;f__Bacteroidaceae;g__
o12212_NODE_1223_length_21780_cov_5_707616	21780	No	Viruses;Duplodnaviria;Heunggongvirae;Uroviricota;Caudoviricetes	27	8	0	Low-quality	Genome-fragment	30	HMM-based (lower-bound)	0	d__Archaea;p__Halobacteriota;c__Methanosarcinia;o__Methanotrichales;f__Methanotrichaceae;g__
o12212_NODE_12384_length_5850_cov_1_419186	5850	No	Viruses;Duplodnaviria;Heunggongvirae;Uroviricota;Caudoviricetes	8	1	0	Low-quality	Genome-fragment	7	HMM-based (lower-bound)	0	d__Bacteria;p__Chloroflexota;c__Anaerolineae;o__Anaerolineales;f__EnvOPS12;g__
o12212_NODE_12435_length_5839_cov_2_228116	5839	No	Viruses;Duplodnaviria;Heunggongvirae;Uroviricota;Caudoviricetes	10	1	0	Low-quality	Genome-fragment	9	HMM-based (lower-bound)	0	d__Bacteria;p__Actinomycetota;c__Actinomycetia;o__Actinomycetales;f__Bifidobacteriaceae;g__
o12212_NODE_1271_length_21310_cov_1_356701_provirus_13268_21310	8043	Yes	Viruses;Duplodnaviria;Heunggongvirae;Uroviricota;Caudoviricetes	6	2	0	Low-quality	Genome-fragment	5	HMM-based (lower-bound)	0	Unknown
o12212_NODE_12816_length_5731_cov_1_279443	5731	No	Viruses;Duplodnaviria;Heunggongvirae;Uroviricota;Caudoviricetes	15	2	1	Low-quality	Genome-fragment	4	HMM-based (lower-bound)	0	d__Bacteria;p__Bacteroidota;c__Bacteroidia;o__;f__;g__
o12212_NODE_13_length_179218_cov_2_453384_provirus_112476_165883	53408	Yes	Viruses;Duplodnaviria;Heunggongvirae;Uroviricota;Caudoviricetes	34	7	1	Medium-quality	Genome-fragment	74	HMM-based (lower-bound)	0	d__Bacteria;p__Desulfobacterota;c__Desulfobaccia;o__Desulfobaccales;f__0-14-0-80-60-11;g__0-14-0-80-60-11
o12212_NODE_13052_length_5667_cov_1_555776	5667	No	Unclassified	20	1	0	Low-quality	Genome-fragment	4	HMM-based (lower-bound)	0	Unknown
o12212_NODE_13196_length_5627_cov_0_964364	5627	No	Viruses;Duplodnaviria;Heunggongvirae;Uroviricota;Caudoviricetes	14	1	0	Low-quality	Genome-fragment	4	HMM-based (lower-bound)	0	Unknown
o12212_NODE_13313_length_5594_cov_1_183830	5594	No	Viruses;Duplodnaviria;Heunggongvirae;Uroviricota;Caudoviricetes	8	1	0	Low-quality	Genome-fragment	3	HMM-based (lower-bound)	0	Unknown
o12212_NODE_13521_length_5540_cov_1_635507	5540	No	Viruses;Duplodnaviria;Heunggongvirae;Uroviricota;Caudoviricetes	6	1	0	Low-quality	Genome-fragment	11	HMM-based (lower-bound)	0	Unknown
o12212_NODE_13741_length_5479_cov_1_200859	5479	No	Viruses;Duplodnaviria;Heunggongvirae;Uroviricota;Caudoviricetes	5	1	0	Low-quality	Genome-fragment	5	HMM-based (lower-bound)	0	Unknown
o12212_NODE_13809_length_5463_cov_4_540105	5463	No	Viruses;Duplodnaviria;Heunggongvirae;Uroviricota;Caudoviricetes	7	1	0	Low-quality	Genome-fragment	9	HMM-based (lower-bound)	0	Unknown
o12212_NODE_13938_length_5439_cov_0_896649	5439	No	Viruses;Duplodnaviria;Heunggongvirae;Uroviricota;Caudoviricetes	7	3	0	Low-quality	Genome-fragment	5	HMM-based (lower-bound)	0	Unknown
o12212_NODE_14031_length_5415_cov_2_946104	5415	No	Viruses;Duplodnaviria;Heunggongvirae;Uroviricota;Caudoviricetes	5	2	0	Low-quality	Genome-fragment	6	HMM-based (lower-bound)	0	Unknown
o12212_NODE_1411_length_20070_cov_1_431430	20070	No	Viruses;Duplodnaviria;Heunggongvirae;Uroviricota;Caudoviricetes	32	8	0	Low-quality	Genome-fragment	47	AAI-based (medium-confidence)	0	d__Bacteria;p__Acidobacteriota;c__Terriglobia;o__Bryobacterales;f__Bryobacteraceae;g__Bog-375
o12212_NODE_14291_length_5360_cov_2_757692	5360	No	Unclassified	11	1	0	Low-quality	Genome-fragment	5	HMM-based (lower-bound)	0	Unknown
o12212_NODE_1445_length_19815_cov_1_845642	19815	No	Viruses;Duplodnaviria;Heunggongvirae;Uroviricota;Caudoviricetes	29	11	0	Low-quality	Genome-fragment	28	HMM-based (lower-bound)	0	Unknown
o12212_NODE_14538_length_5304_cov_2_745412	5304	No	Viruses;Duplodnaviria;Heunggongvirae;Uroviricota;Caudoviricetes	9	1	0	Low-quality	Genome-fragment	2	HMM-based (lower-bound)	0	d__Bacteria;p__Actinomycetota;c__Actinomycetia;o__Actinomycetales;f__Actinomycetaceae;g__
o12212_NODE_14545_length_5302_cov_2_302609	5302	No	Viruses;Duplodnaviria;Heunggongvirae;Uroviricota;Caudoviricetes	13	4	0	Low-quality	Genome-fragment	10	AAI-based (medium-confidence)	0	d__Bacteria;p__Desulfobacterota;c__Syntrophia;o__Syntrophales;f__Smithellaceae;g__FEN-1160
o12212_NODE_15099_length_5185_cov_1_948794	5185	No	Viruses;Duplodnaviria;Heunggongvirae;Uroviricota;Caudoviricetes	12	2	0	Low-quality	Genome-fragment	6	HMM-based (lower-bound)	0	Unknown
o12212_NODE_1513_length_19365_cov_1_410542	19365	No	Viruses;Duplodnaviria;Heunggongvirae;Uroviricota;Caudoviricetes	24	9	0	Low-quality	Genome-fragment	35	AAI-based (medium-confidence)	0	Unknown
o12212_NODE_15448_length_5105_cov_0_775010	5105	No	Viruses;Duplodnaviria;Heunggongvirae;Uroviricota;Caudoviricetes	9	5	0	Low-quality	Genome-fragment	9	HMM-based (lower-bound)	0	Unknown
o12212_NODE_1551_length_19088_cov_2_059754	19088	No	Viruses;Duplodnaviria;Heunggongvirae;Uroviricota;Caudoviricetes	20	2	3	Low-quality	Genome-fragment	24	AAI-based (medium-confidence)	0	Unknown
o12212_NODE_15558_length_5085_cov_1_341267	5085	No	Viruses;Duplodnaviria;Heunggongvirae;Uroviricota;Caudoviricetes	8	2	0	Low-quality	Genome-fragment	9	AAI-based (medium-confidence)	0	d__Bacteria;p__Bacteroidota;c__Bacteroidia;o__Bacteroidales;f__Rikenellaceae;g__
o12212_NODE_15872_length_5023_cov_0_774306	5023	No	Unclassified	10	2	0	Low-quality	Genome-fragment	2	HMM-based (lower-bound)	0	Unknown
o12212_NODE_15949_length_5004_cov_1_075456	5004	No	Viruses;Duplodnaviria;Heunggongvirae;Uroviricota;Caudoviricetes	8	4	0	Low-quality	Genome-fragment	3	AAI-based (medium-confidence)	0	d__Bacteria;p__Bacteroidota;c__Bacteroidia;o__Bacteroidales;f__;g__
o12212_NODE_1714_length_17929_cov_1_699023	17929	No	Viruses;Duplodnaviria;Heunggongvirae;Uroviricota;Caudoviricetes	24	8	0	Low-quality	Genome-fragment	26	AAI-based (medium-confidence)	0	d__Bacteria;p__Pseudomonadota;c__Gammaproteobacteria;o__Enterobacterales;f__Enterobacteriaceae;g__
o12212_NODE_1726_length_17845_cov_1_708376	17845	No	Viruses;Duplodnaviria;Heunggongvirae;Uroviricota;Caudoviricetes	24	6	0	Low-quality	Genome-fragment	27	HMM-based (lower-bound)	0	Unknown
o12212_NODE_1744_length_17732_cov_29_721670	17732	No	Viruses;Duplodnaviria;Heunggongvirae;Uroviricota;Caudoviricetes	26	1	0	Low-quality	Genome-fragment	32	AAI-based (medium-confidence)	0	Unknown
o12212_NODE_1804_length_17349_cov_3_108698	17349	No	Viruses;Duplodnaviria;Heunggongvirae;Uroviricota;Caudoviricetes	19	3	0	Low-quality	Genome-fragment	17	HMM-based (lower-bound)	0	Unknown
o12212_NODE_1864_length_17056_cov_2_920905	17056	No	Viruses;Duplodnaviria;Heunggongvirae;Uroviricota;Caudoviricetes	23	5	0	Low-quality	Genome-fragment	37	AAI-based (medium-confidence)	0	Unknown
o12212_NODE_1997_length_16367_cov_1_539101	16367	No	Viruses;Duplodnaviria;Heunggongvirae;Uroviricota;Caudoviricetes	13	2	1	Low-quality	Genome-fragment	15	HMM-based (lower-bound)	0	d__Bacteria;p__Pseudomonadota;c__Gammaproteobacteria;o__Pseudomonadales;f__HTCC2089;g__
o12212_NODE_2077_length_16055_cov_1_172715	16055	No	Viruses;Duplodnaviria;Heunggongvirae;Uroviricota;Caudoviricetes	18	7	0	Low-quality	Genome-fragment	21	HMM-based (lower-bound)	0	d__Bacteria;p__Desulfobacterota_F;c__Desulfuromonadia;o__Geobacterales;f__Pseudopelobacteraceae;g__
o12212_NODE_2118_length_15877_cov_1_894730	15877	No	Viruses;Duplodnaviria;Heunggongvirae;Uroviricota;Caudoviricetes	22	8	0	Low-quality	Genome-fragment	35	AAI-based (medium-confidence)	0	d__Bacteria;p__Acidobacteriota;c__Terriglobia;o__Terriglobales;f__SbA1;g__Sulfotelmatobacter
o12212_NODE_2150_length_15756_cov_4_160727	15756	No	Viruses;Duplodnaviria;Heunggongvirae;Uroviricota;Caudoviricetes	26	2	1	Low-quality	Genome-fragment	29	AAI-based (medium-confidence)	0	Unknown
o12212_NODE_2228_length_15448_cov_2_307813	15448	No	Viruses;Duplodnaviria;Heunggongvirae;Uroviricota;Caudoviricetes	16	1	1	Low-quality	Genome-fragment	14	AAI-based (medium-confidence)	0	d__Bacteria;p__Acidobacteriota;c__Terriglobia;o__Terriglobales;f__SbA1;g__
o12212_NODE_2255_length_15374_cov_1_335345	15374	No	Viruses;Duplodnaviria;Heunggongvirae;Uroviricota;Caudoviricetes	10	3	0	Low-quality	Genome-fragment	7	HMM-based (lower-bound)	0	d__Archaea;p__Thermoproteota;c__Nitrososphaeria;o__Nitrososphaerales;f__UBA183;g__
o12212_NODE_2258_length_15357_cov_3_837820	15357	No	Viruses;Duplodnaviria;Heunggongvirae;Uroviricota;Caudoviricetes	16	5	0	Low-quality	Genome-fragment	37	AAI-based (medium-confidence)	0	Unknown
o12212_NODE_2343_length_15116_cov_2_179332	15116	No	Viruses;Duplodnaviria;Heunggongvirae;Uroviricota;Caudoviricetes	22	7	0	Low-quality	Genome-fragment	19	AAI-based (medium-confidence)	0	Unknown
o12212_NODE_2378_length_15006_cov_2_737818	15006	No	Viruses;Duplodnaviria;Heunggongvirae;Uroviricota;Caudoviricetes	14	1	0	Low-quality	Genome-fragment	32	AAI-based (medium-confidence)	0	Unknown
o12212_NODE_2393_length_14956_cov_2_210736	14956	No	Viruses;Duplodnaviria;Heunggongvirae;Uroviricota;Caudoviricetes	12	2	0	Low-quality	Genome-fragment	21	HMM-based (lower-bound)	0	d__Bacteria;p__Acidobacteriota;c__Vicinamibacteria;o__Vicinamibacterales;f__Fen-181;g__
o12212_NODE_243_length_56279_cov_1_927892	56279	No	Viruses;Duplodnaviria;Heunggongvirae;Uroviricota;Caudoviricetes	84	12	3	Medium-quality	Genome-fragment	83	AAI-based (medium-confidence)	0	Unknown
o12212_NODE_247_length_55668_cov_2_616049_provirus_2_42090	42089	Yes	Viruses;Duplodnaviria;Heunggongvirae;Uroviricota;Caudoviricetes	68	11	2	Medium-quality	Genome-fragment	72	HMM-based (lower-bound)	0	d__Bacteria;p__Desulfobacterota;c__Desulfobaccia;o__Desulfobaccales;f__0-14-0-80-60-11;g__
o12212_NODE_2471_length_14678_cov_2_394131	14678	No	Viruses;Duplodnaviria;Heunggongvirae;Uroviricota;Caudoviricetes	22	10	0	Low-quality	Genome-fragment	32	AAI-based (medium-confidence)	0	d__Bacteria;p__Pseudomonadota;c__Gammaproteobacteria;o__Enterobacterales;f__Enterobacteriaceae;g__
o12212_NODE_2641_length_14154_cov_1_576460	14154	No	Viruses;Duplodnaviria;Heunggongvirae;Uroviricota;Caudoviricetes	27	4	2	Low-quality	Genome-fragment	7	HMM-based (lower-bound)	0	d__Bacteria;p__Bacteroidota;c__Bacteroidia;o__Bacteroidales;f__;g__
o12212_NODE_271_length_53491_cov_1_794150_provirus_547_42892	42346	Yes	Viruses;Duplodnaviria;Heunggongvirae;Uroviricota;Caudoviricetes	36	7	0	Medium-quality	Genome-fragment	54	AAI-based (medium-confidence)	0	d__Bacteria;p__;c__;o__;f__;g__
o12212_NODE_2795_length_13735_cov_1_434083	13735	No	Viruses;Duplodnaviria;Heunggongvirae;Uroviricota;Caudoviricetes	20	2	2	Low-quality	Genome-fragment	8	HMM-based (lower-bound)	0	Unknown
o12212_NODE_2831_length_13648_cov_3_145551	13648	No	Viruses;Duplodnaviria;Heunggongvirae;Uroviricota;Caudoviricetes	21	9	0	Low-quality	Genome-fragment	31	AAI-based (medium-confidence)	0	Unknown
o12212_NODE_3026_length_13141_cov_1_295451	13141	No	Viruses;Duplodnaviria;Heunggongvirae;Uroviricota;Caudoviricetes	12	3	0	Medium-quality	Genome-fragment	54	AAI-based (medium-confidence)	0	Unknown
o12212_NODE_3199_length_12738_cov_1_410753	12738	No	Viruses;Duplodnaviria;Heunggongvirae;Uroviricota;Caudoviricetes	19	4	1	Low-quality	Genome-fragment	25	AAI-based (medium-confidence)	0	d__Bacteria;p__Chloroflexota;c__Anaerolineae;o__Anaerolineales;f__EnvOPS12;g__
o12212_NODE_322_length_48866_cov_2_364862	48866	No	Viruses;Duplodnaviria;Heunggongvirae;Uroviricota;Caudoviricetes	64	10	2	High-quality	High-quality	100	AAI-based (medium-confidence)	0	d__Bacteria;p__Bacteroidota;c__Bacteroidia;o__Bacteroidales;f__Bacteroidaceae;g__
o12212_NODE_3230_length_12663_cov_2_080169	12663	No	Viruses;Duplodnaviria;Heunggongvirae;Uroviricota;Caudoviricetes	18	2	0	Low-quality	Genome-fragment	16	AAI-based (medium-confidence)	0	Unknown
o12212_NODE_3242_length_12641_cov_1_886447	12641	No	Viruses;Duplodnaviria;Heunggongvirae;Uroviricota;Caudoviricetes	14	7	0	Low-quality	Genome-fragment	19	HMM-based (lower-bound)	0	Unknown
o12212_NODE_3311_length_12475_cov_1_210155	12475	No	Viruses;Duplodnaviria;Heunggongvirae;Uroviricota;Caudoviricetes	18	3	2	Low-quality	Genome-fragment	33	AAI-based (medium-confidence)	0	d__Bacteria;p__Bacillota;c__Bacilli;o__Bacillales;f__Planococcaceae;g__
o12212_NODE_3711_length_11707_cov_1_246546	11707	No	Viruses;Duplodnaviria;Heunggongvirae;Uroviricota;Caudoviricetes	16	1	1	Low-quality	Genome-fragment	18	HMM-based (lower-bound)	0	Unknown
o12212_NODE_3741_length_11658_cov_1_182291	11658	No	Viruses;Duplodnaviria;Heunggongvirae;Uroviricota;Caudoviricetes	23	4	0	Low-quality	Genome-fragment	8	HMM-based (lower-bound)	0	Unknown
o12212_NODE_3756_length_11614_cov_1_411944	11614	No	Viruses;Duplodnaviria;Heunggongvirae;Uroviricota;Caudoviricetes	11	3	0	Low-quality	Genome-fragment	18	HMM-based (lower-bound)	0	d__Bacteria;p__Pseudomonadota;c__Alphaproteobacteria;o__Caulobacterales;f__Caulobacteraceae;g__
o12212_NODE_3822_length_11496_cov_1_210573	11496	No	Viruses;Duplodnaviria;Heunggongvirae;Uroviricota;Caudoviricetes	13	2	1	Low-quality	Genome-fragment	8	HMM-based (lower-bound)	0	d__Bacteria;p__Acidobacteriota;c__Thermoanaerobaculia;o__UBA5066;f__UBA5066;g__
o12212_NODE_3881_length_11416_cov_1_387280	11416	No	Viruses;Duplodnaviria;Heunggongvirae;Uroviricota;Caudoviricetes	14	1	0	Low-quality	Genome-fragment	6	HMM-based (lower-bound)	0	Unknown
o12212_NODE_390_length_44850_cov_1_723476_provirus_18626_35834	17209	Yes	Viruses;Duplodnaviria;Heunggongvirae;Uroviricota;Caudoviricetes	15	4	0	Low-quality	Genome-fragment	28	AAI-based (medium-confidence)	0	d__Bacteria;p__Acidobacteriota;c__Terriglobia;o__Bryobacterales;f__Bryobacteraceae;g__Fen-330
o12212_NODE_3999_length_11262_cov_1_482892	11262	No	Viruses;Duplodnaviria;Heunggongvirae;Uroviricota;Caudoviricetes	24	3	1	Low-quality	Genome-fragment	15	HMM-based (lower-bound)	0	Unknown
o12212_NODE_4013_length_11250_cov_1_221793	11250	No	Viruses;Duplodnaviria;Heunggongvirae;Uroviricota;Caudoviricetes	21	3	0	Low-quality	Genome-fragment	14	HMM-based (lower-bound)	0	Unknown
o12212_NODE_4347_length_10767_cov_1_598496	10767	No	Viruses;Duplodnaviria;Heunggongvirae;Uroviricota;Caudoviricetes	12	3	0	Low-quality	Genome-fragment	19	AAI-based (medium-confidence)	0	d__Bacteria;p__Planctomycetota;c__Planctomycetia;o__Isosphaerales;f__Isosphaeraceae;g__
o12212_NODE_4385_length_10722_cov_1_210288	10722	No	Viruses;Duplodnaviria;Heunggongvirae;Uroviricota;Caudoviricetes	15	1	0	Low-quality	Genome-fragment	14	HMM-based (lower-bound)	0	Unknown
o12212_NODE_4515_length_10544_cov_1_480081	10544	No	Viruses;Duplodnaviria;Heunggongvirae;Uroviricota;Caudoviricetes	20	2	1	Low-quality	Genome-fragment	12	HMM-based (lower-bound)	0	d__Bacteria;p__Pseudomonadota;c__Gammaproteobacteria;o__Enterobacterales;f__Enterobacteriaceae;g__
o12212_NODE_4610_length_10418_cov_1_500534	10418	No	Viruses;Duplodnaviria;Heunggongvirae;Uroviricota;Caudoviricetes	17	4	0	Low-quality	Genome-fragment	17	AAI-based (medium-confidence)	0	d__Bacteria;p__Pseudomonadota;c__Gammaproteobacteria;o__Enterobacterales;f__Enterobacteriaceae;g__
o12212_NODE_4716_length_10275_cov_1_562672	10275	No	Viruses;Duplodnaviria;Heunggongvirae;Uroviricota;Caudoviricetes	16	4	1	Low-quality	Genome-fragment	13	AAI-based (medium-confidence)	0	Unknown
o12212_NODE_473_length_40249_cov_3_943522	40249	No	Viruses;Duplodnaviria;Heunggongvirae;Uroviricota;Caudoviricetes	52	9	1	Complete	High-quality	100	DTR (high-confidence)	0	Unknown
o12212_NODE_5138_length_9769_cov_3_062954_provirus_4199_9769	5571	Yes	Viruses;Duplodnaviria;Heunggongvirae;Uroviricota;Caudoviricetes	6	2	0	Low-quality	Genome-fragment	13	AAI-based (medium-confidence)	0	d__Bacteria;p__Bacteroidota;c__Bacteroidia;o__Bacteroidales;f__Bacteroidaceae;g__Bacteroides
o12212_NODE_514_length_38472_cov_1_959734	38472	No	Viruses;Duplodnaviria;Heunggongvirae;Uroviricota;Caudoviricetes	40	13	1	Medium-quality	Genome-fragment	72	HMM-based (lower-bound)	0	Unknown
o12212_NODE_5172_length_9734_cov_3_055168	9734	No	Viruses;Duplodnaviria;Heunggongvirae;Uroviricota;Caudoviricetes	20	2	1	Low-quality	Genome-fragment	13	HMM-based (lower-bound)	0	Unknown
o12212_NODE_525_length_37961_cov_5_880663	37961	No	Viruses;Duplodnaviria;Heunggongvirae;Uroviricota;Caudoviricetes	59	9	0	Complete	High-quality	100	DTR (high-confidence)	0	Unknown
o12212_NODE_5274_length_9624_cov_1_200484	9624	No	Viruses;Duplodnaviria;Heunggongvirae;Uroviricota;Caudoviricetes	15	2	0	Low-quality	Genome-fragment	8	HMM-based (lower-bound)	0	Unknown
o12212_NODE_5381_length_9527_cov_1_654362	9527	No	Viruses;Duplodnaviria;Heunggongvirae;Uroviricota;Caudoviricetes	20	2	0	Low-quality	Genome-fragment	7	HMM-based (lower-bound)	0	d__Bacteria;p__Actinomycetota;c__Actinomycetia;o__Actinomycetales;f__Microbacteriaceae;g__
o12212_NODE_5520_length_9406_cov_1_093868	9406	No	Viruses;Duplodnaviria;Heunggongvirae;Uroviricota;Caudoviricetes	10	6	0	Low-quality	Genome-fragment	23	AAI-based (medium-confidence)	0	Unknown
o12212_NODE_557_length_36215_cov_2_422052	36215	No	Viruses;Duplodnaviria;Heunggongvirae;Uroviricota;Caudoviricetes	52	5	2	Low-quality	Genome-fragment	44	HMM-based (lower-bound)	0	Unknown
o12212_NODE_566_length_35847_cov_1_394233	35847	No	Viruses;Duplodnaviria;Heunggongvirae;Uroviricota;Caudoviricetes	50	8	0	Medium-quality	Genome-fragment	53	AAI-based (medium-confidence)	0	Unknown
o12212_NODE_5824_length_9116_cov_3_890199	9116	No	Viruses;Duplodnaviria;Heunggongvirae;Uroviricota;Caudoviricetes	8	2	1	Low-quality	Genome-fragment	12	HMM-based (lower-bound)	0	Unknown
o12212_NODE_591_length_35055_cov_1_503407	35055	No	Viruses;Duplodnaviria;Heunggongvirae;Uroviricota;Caudoviricetes	56	8	2	High-quality	High-quality	98	AAI-based (medium-confidence)	0	Unknown
o12212_NODE_5921_length_9040_cov_1_500954	9040	No	Viruses;Duplodnaviria;Heunggongvirae;Uroviricota;Caudoviricetes	19	5	0	Low-quality	Genome-fragment	17	AAI-based (medium-confidence)	0	Unknown
o12212_NODE_6140_length_8884_cov_1_457691	8884	No	Viruses;Duplodnaviria;Heunggongvirae;Uroviricota;Caudoviricetes	17	5	0	Low-quality	Genome-fragment	11	HMM-based (lower-bound)	0	Unknown
o12212_NODE_621_length_33993_cov_1_966958_provirus_2187_28719	26533	Yes	Viruses;Duplodnaviria;Heunggongvirae;Uroviricota;Caudoviricetes	26	5	1	Low-quality	Genome-fragment	26	HMM-based (lower-bound)	0	d__Bacteria;p__Verrucomicrobiota;c__Verrucomicrobiae;o__Palsa-1439;f__Palsa-1439;g__Palsa-1439
o12212_NODE_6285_length_8759_cov_1_422614	8759	No	Viruses;Duplodnaviria;Heunggongvirae;Uroviricota;Caudoviricetes	15	2	0	Low-quality	Genome-fragment	3	HMM-based (lower-bound)	0	d__Bacteria;p__Bacteroidota;c__Bacteroidia;o__Bacteroidales;f__Bacteroidaceae;g__
o12212_NODE_6354_length_8705_cov_2_713220	8705	No	Viruses;Duplodnaviria;Heunggongvirae;Uroviricota;Caudoviricetes	20	2	0	Low-quality	Genome-fragment	8	HMM-based (lower-bound)	0	Unknown
o12212_NODE_639_length_33160_cov_1_434747	33160	No	Viruses;Duplodnaviria;Heunggongvirae;Uroviricota;Caudoviricetes	46	3	0	Low-quality	Genome-fragment	23	HMM-based (lower-bound)	0	d__Bacteria;p__Patescibacteria;c__;o__;f__;g__
o12212_NODE_6461_length_8620_cov_5_053220	8620	No	Viruses;Duplodnaviria;Heunggongvirae;Uroviricota;Caudoviricetes	17	2	1	Low-quality	Genome-fragment	11	HMM-based (lower-bound)	0	d__Bacteria;p__Pseudomonadota;c__Gammaproteobacteria;o__Enterobacterales;f__Enterobacteriaceae;g__
o12212_NODE_66_length_102681_cov_1_799452	102681	No	Viruses;Duplodnaviria;Heunggongvirae;Uroviricota;Caudoviricetes	116	14	4	Medium-quality	Genome-fragment	62	AAI-based (medium-confidence)	0	Unknown
o12212_NODE_6648_length_8474_cov_5_068288	8474	No	Viruses;Duplodnaviria;Heunggongvirae;Uroviricota;Caudoviricetes	14	6	0	Low-quality	Genome-fragment	15	AAI-based (medium-confidence)	0	d__Bacteria;p__Pseudomonadota;c__Gammaproteobacteria;o__Enterobacterales;f__Enterobacteriaceae;g__
o12212_NODE_6703_length_8433_cov_2_117505_provirus_1040_8433	7394	Yes	Viruses;Duplodnaviria;Heunggongvirae;Uroviricota;Caudoviricetes	7	1	0	Low-quality	Genome-fragment	5	HMM-based (lower-bound)	0	d__Bacteria;p__Actinomycetota;c__Actinomycetia;o__Nanopelagicales;f__S36-B12;g__M55B157
o12212_NODE_6798_length_8365_cov_1_326050	8365	No	Viruses;Duplodnaviria;Heunggongvirae;Uroviricota;Caudoviricetes	17	1	0	Low-quality	Genome-fragment	6	HMM-based (lower-bound)	0	d__Bacteria;p__Bacteroidota;c__Bacteroidia;o__Bacteroidales;f__Bacteroidaceae;g__Prevotella
o12212_NODE_6858_length_8319_cov_2_506714	8319	No	Viruses;Duplodnaviria;Heunggongvirae;Uroviricota;Caudoviricetes	10	3	0	Low-quality	Genome-fragment	10	HMM-based (lower-bound)	0	Unknown
o12212_NODE_6936_length_8263_cov_1_051377	8263	No	Viruses;Duplodnaviria;Heunggongvirae;Uroviricota;Caudoviricetes	15	4	0	Low-quality	Genome-fragment	5	AAI-based (medium-confidence)	0	d__Bacteria;p__Bacteroidota;c__Bacteroidia;o__Bacteroidales;f__Bacteroidaceae;g__
o12212_NODE_6990_length_8227_cov_1_288025	8227	No	Viruses;Duplodnaviria;Heunggongvirae;Uroviricota;Caudoviricetes	24	2	1	Low-quality	Genome-fragment	4	HMM-based (lower-bound)	0	Unknown
o12212_NODE_702_length_31340_cov_1_797232	31340	No	Viruses;Duplodnaviria;Heunggongvirae;Uroviricota;Caudoviricetes	40	6	1	Low-quality	Genome-fragment	46	AAI-based (medium-confidence)	0	Unknown
o12212_NODE_7108_length_8139_cov_3_670869	8139	No	Viruses;Duplodnaviria;Heunggongvirae;Uroviricota;Caudoviricetes	9	4	0	Low-quality	Genome-fragment	10	HMM-based (lower-bound)	0	Unknown
o12212_NODE_7274_length_8032_cov_1_676028	8032	No	Viruses;Duplodnaviria;Heunggongvirae;Uroviricota;Caudoviricetes	14	1	0	Low-quality	Genome-fragment	12	HMM-based (lower-bound)	0	Unknown
o12212_NODE_7291_length_8020_cov_1_142911	8020	No	Viruses;Duplodnaviria;Heunggongvirae;Uroviricota;Caudoviricetes	10	3	0	Low-quality	Genome-fragment	15	AAI-based (medium-confidence)	0	Unknown
o12212_NODE_7350_length_7980_cov_0_988412	7980	No	Viruses;Duplodnaviria;Heunggongvirae;Uroviricota;Caudoviricetes	9	1	0	Low-quality	Genome-fragment	13	AAI-based (medium-confidence)	0	Unknown
o12212_NODE_7670_length_7781_cov_1_565587	7781	No	Viruses;Duplodnaviria;Heunggongvirae;Uroviricota;Caudoviricetes	12	3	0	Low-quality	Genome-fragment	10	HMM-based (lower-bound)	0	Unknown
o12212_NODE_7749_length_7733_cov_1_132395	7733	No	Viruses;Duplodnaviria;Heunggongvirae;Uroviricota;Caudoviricetes	5	2	0	Low-quality	Genome-fragment	14	AAI-based (medium-confidence)	0	Unknown
o12212_NODE_7763_length_7723_cov_1_509084	7723	No	Viruses;Duplodnaviria;Heunggongvirae;Uroviricota;Caudoviricetes	9	4	0	Low-quality	Genome-fragment	8	HMM-based (lower-bound)	0	Unknown
o12212_NODE_7887_length_7648_cov_1_398351	7648	No	Viruses;Duplodnaviria;Heunggongvirae;Uroviricota;Caudoviricetes	20	5	0	Low-quality	Genome-fragment	3	HMM-based (lower-bound)	0	d__Bacteria;p__;c__;o__;f__;g__
o12212_NODE_798_length_29102_cov_2_060742	29102	No	Viruses;Duplodnaviria;Heunggongvirae;Uroviricota;Caudoviricetes	15	1	1	Low-quality	Genome-fragment	17	AAI-based (medium-confidence)	0	Unknown
o12212_NODE_8157_length_7498_cov_2_118301	7498	No	Viruses;Duplodnaviria;Heunggongvirae;Uroviricota;Caudoviricetes	11	2	0	Low-quality	Genome-fragment	11	HMM-based (lower-bound)	0	Unknown
o12212_NODE_8381_length_7395_cov_1_564254	7395	No	Viruses;Duplodnaviria;Heunggongvirae;Uroviricota;Caudoviricetes	11	2	0	Low-quality	Genome-fragment	18	AAI-based (medium-confidence)	0	Unknown
o12212_NODE_8448_length_7359_cov_0_977876	7359	No	Viruses;Duplodnaviria;Heunggongvirae;Uroviricota;Caudoviricetes	19	2	0	Low-quality	Genome-fragment	4	HMM-based (lower-bound)	0	Unknown
o12212_NODE_8508_length_7330_cov_1_691934	7330	No	Viruses;Duplodnaviria;Heunggongvirae;Uroviricota;Caudoviricetes	11	2	1	Low-quality	Genome-fragment	6	HMM-based (lower-bound)	0	Unknown
o12212_NODE_8594_length_7284_cov_1_103675	7284	No	Viruses;Duplodnaviria;Heunggongvirae;Uroviricota;Caudoviricetes	10	3	0	Low-quality	Genome-fragment	8	HMM-based (lower-bound)	0	Unknown
o12212_NODE_8714_length_7226_cov_2_075504	7226	No	Viruses;Duplodnaviria;Heunggongvirae;Uroviricota;Caudoviricetes	9	3	0	Low-quality	Genome-fragment	13	AAI-based (high-confidence)	0	Unknown
o12212_NODE_8804_length_7178_cov_1_495107	7178	No	Viruses;Duplodnaviria;Heunggongvirae;Uroviricota;Caudoviricetes	6	1	0	Low-quality	Genome-fragment	3	HMM-based (lower-bound)	0	d__Bacteria;p__Bacteroidota;c__Bacteroidia;o__Flavobacteriales;f__Weeksellaceae;g__
o12212_NODE_8861_length_7149_cov_1_441185	7149	No	Viruses;Duplodnaviria;Heunggongvirae;Uroviricota;Caudoviricetes	14	1	1	Low-quality	Genome-fragment	8	HMM-based (lower-bound)	0	d__Bacteria;p__Acidobacteriota;c__Thermoanaerobaculia;o__Thermoanaerobaculales;f__Thermoanaerobaculaceae;g__
o12212_NODE_8867_length_7147_cov_10_882336	7147	No	Unclassified	11	1	0	Low-quality	Genome-fragment	3	HMM-based (lower-bound)	0	Unknown
o12212_NODE_8958_length_7100_cov_1_302022	7100	No	Viruses;Duplodnaviria;Heunggongvirae;Uroviricota;Caudoviricetes	7	3	0	Low-quality	Genome-fragment	7	HMM-based (lower-bound)	0	d__Bacteria;p__Chloroflexota;c__Limnocylindria;o__Limnocylindrales;f__CSP1-4;g__
o12212_NODE_915_length_26450_cov_2_017551	26450	No	Viruses;Duplodnaviria;Heunggongvirae;Uroviricota;Caudoviricetes	40	4	0	Medium-quality	Genome-fragment	68	AAI-based (medium-confidence)	0	d__Bacteria;p__Pseudomonadota;c__Gammaproteobacteria;o__Acidithiobacillales;f__Acidithiobacillaceae;g__
o12212_NODE_9228_length_6969_cov_3_419468	6969	No	Viruses;Duplodnaviria;Heunggongvirae;Uroviricota;Caudoviricetes	9	4	0	Low-quality	Genome-fragment	11	AAI-based (medium-confidence)	0	Unknown
o12212_NODE_9365_length_6913_cov_1_459181	6913	No	Viruses;Duplodnaviria;Heunggongvirae;Uroviricota;Caudoviricetes	17	1	1	Low-quality	Genome-fragment	4	HMM-based (lower-bound)	0	d__Bacteria;p__Pseudomonadota;c__Alphaproteobacteria;o__Rhizobiales;f__Beijerinckiaceae;g__
o12212_NODE_9367_length_6912_cov_2_932498	6912	No	Viruses;Duplodnaviria;Heunggongvirae;Uroviricota;Caudoviricetes	12	1	0	Low-quality	Genome-fragment	8	HMM-based (lower-bound)	0	Unknown
o12212_NODE_9414_length_6888_cov_1_556870	6888	No	Viruses;Duplodnaviria;Heunggongvirae;Uroviricota;Caudoviricetes	5	3	0	Low-quality	Genome-fragment	3	HMM-based (lower-bound)	0	d__Bacteria;p__Bacillota_A;c__Clostridia;o__Acetivibrionales_A;f__DSM-8532;g__
o12212_NODE_9440_length_6876_cov_1_066380	6876	No	Viruses;Duplodnaviria;Heunggongvirae;Uroviricota;Caudoviricetes	11	2	0	Low-quality	Genome-fragment	7	HMM-based (lower-bound)	0	Unknown
o12212_NODE_9468_length_6867_cov_1_115579	6867	No	Viruses;Duplodnaviria;Heunggongvirae;Uroviricota;Caudoviricetes	9	4	1	Low-quality	Genome-fragment	8	HMM-based (lower-bound)	0	Unknown
o12212_NODE_9527_length_6843_cov_2_811793	6843	No	Viruses;Duplodnaviria;Heunggongvirae;Uroviricota;Caudoviricetes	13	1	0	Low-quality	Genome-fragment	9	HMM-based (lower-bound)	0	Unknown
o12214_NODE_10040_length_9020_cov_1_285843	9020	No	Unclassified	29	1	0	Low-quality	Genome-fragment	4	HMM-based (lower-bound)	0	Unknown
o12214_NODE_10610_length_8708_cov_1_682671	8708	No	Viruses;Duplodnaviria;Heunggongvirae;Uroviricota;Caudoviricetes	8	5	0	Low-quality	Genome-fragment	6	HMM-based (lower-bound)	0	d__Bacteria;p__Actinomycetota;c__Actinomycetia;o__Mycobacteriales;f__Mycobacteriaceae;g__
o12214_NODE_10662_length_8682_cov_1_637639	8682	No	Viruses;Duplodnaviria;Heunggongvirae;Uroviricota;Caudoviricetes	12	1	1	Low-quality	Genome-fragment	10	HMM-based (lower-bound)	0	d__Bacteria;p__Bacteroidota;c__Bacteroidia;o__Bacteroidales;f__VadinHA17;g__LD21
o12214_NODE_10674_length_8676_cov_1_281670	8676	No	Viruses;Duplodnaviria;Heunggongvirae;Uroviricota;Caudoviricetes	17	5	1	Low-quality	Genome-fragment	14	AAI-based (medium-confidence)	0	d__Bacteria;p__;c__;o__;f__;g__
o12214_NODE_10793_length_8626_cov_1_406518	8626	No	Viruses;Duplodnaviria;Heunggongvirae;Uroviricota;Caudoviricetes	18	1	1	Low-quality	Genome-fragment	6	HMM-based (lower-bound)	0	Unknown
o12214_NODE_10878_length_8590_cov_2_187404	8590	No	Viruses;Duplodnaviria;Heunggongvirae;Uroviricota;Caudoviricetes	11	1	0	Low-quality	Genome-fragment	16	AAI-based (medium-confidence)	0	Unknown
o12214_NODE_11071_length_8500_cov_1_115490	8500	No	Viruses;Duplodnaviria;Heunggongvirae;Uroviricota;Caudoviricetes	15	3	0	Low-quality	Genome-fragment	9	HMM-based (lower-bound)	0	Unknown
o12214_NODE_11107_length_8484_cov_1_025966	8484	No	Viruses;Duplodnaviria;Heunggongvirae;Uroviricota;Caudoviricetes	9	1	0	Low-quality	Genome-fragment	10	HMM-based (lower-bound)	0	Unknown
o12214_NODE_11139_length_8473_cov_1_565660	8473	No	Viruses;Duplodnaviria;Heunggongvirae;Uroviricota;Caudoviricetes	23	1	0	Low-quality	Genome-fragment	18	AAI-based (medium-confidence)	0	Unknown
o12214_NODE_1119_length_31434_cov_1_248187	31434	No	Viruses;Duplodnaviria;Heunggongvirae;Uroviricota;Caudoviricetes	32	7	0	Low-quality	Genome-fragment	46	HMM-based (lower-bound)	0	d__Bacteria;p__;c__;o__;f__;g__
o12214_NODE_11481_length_8336_cov_1_548422	8336	No	Viruses;Duplodnaviria;Heunggongvirae;Uroviricota;Caudoviricetes	8	1	0	Low-quality	Genome-fragment	33	AAI-based (medium-confidence)	0	d__Bacteria;p__Chloroflexota;c__Anaerolineae;o__Anaerolineales;f__Anaerolineaceae;g__
o12214_NODE_11509_length_8321_cov_0_747742	8321	No	Viruses;Duplodnaviria;Heunggongvirae;Uroviricota;Caudoviricetes	13	2	0	Low-quality	Genome-fragment	18	AAI-based (medium-confidence)	0	Unknown
o12214_NODE_11850_length_8190_cov_1_160610	8190	No	Viruses;Duplodnaviria;Heunggongvirae;Uroviricota;Caudoviricetes	10	3	0	Low-quality	Genome-fragment	17	HMM-based (lower-bound)	0	Unknown
o12214_NODE_11987_length_8130_cov_1_013370	8130	No	Viruses;Duplodnaviria;Heunggongvirae;Uroviricota;Caudoviricetes	15	2	0	Low-quality	Genome-fragment	14	HMM-based (lower-bound)	0	Unknown
o12214_NODE_13183_length_7714_cov_0_904442	7714	No	Viruses;Duplodnaviria;Heunggongvirae;Uroviricota;Caudoviricetes	18	1	0	Low-quality	Genome-fragment	12	AAI-based (medium-confidence)	0	Unknown
o12214_NODE_1346_length_27937_cov_1_980978	27937	No	Viruses;Duplodnaviria;Heunggongvirae;Uroviricota;Caudoviricetes	36	11	2	Medium-quality	Genome-fragment	74	AAI-based (medium-confidence)	0	d__Bacteria;p__Planctomycetota;c__Phycisphaerae;o__Sedimentisphaerales;f__SG8-4;g__Fen-1362
o12214_NODE_1364_length_27757_cov_1_530148_provirus_1_21751	21751	Yes	Viruses;Duplodnaviria;Heunggongvirae;Uroviricota;Caudoviricetes	17	1	1	Low-quality	Genome-fragment	41	HMM-based (lower-bound)	0	d__Bacteria;p__Bacteroidota;c__Bacteroidia;o__Bacteroidales;f__VadinHA17;g__
o12214_NODE_14244_length_7369_cov_1_049158	7369	No	Viruses;Duplodnaviria;Heunggongvirae;Uroviricota;Caudoviricetes	11	3	0	Low-quality	Genome-fragment	9	HMM-based (lower-bound)	0	Unknown
o12214_NODE_1454_length_26634_cov_1_330931	26634	No	Viruses;Duplodnaviria;Heunggongvirae;Uroviricota;Caudoviricetes	35	1	0	Low-quality	Genome-fragment	17	HMM-based (lower-bound)	0	Unknown
o12214_NODE_14618_length_7261_cov_0_806700	7261	No	Viruses;Duplodnaviria;Heunggongvirae;Uroviricota;Caudoviricetes	14	3	0	Low-quality	Genome-fragment	10	HMM-based (lower-bound)	0	d__Bacteria;p__Pseudomonadota;c__Gammaproteobacteria;o__Burkholderiales;f__SG8-39;g__
o12214_NODE_148_length_118968_cov_1_813288_provirus_8919_118968	110050	Yes	Viruses;Duplodnaviria;Heunggongvirae;Uroviricota;Caudoviricetes	124	11	7	Medium-quality	Genome-fragment	80	HMM-based (lower-bound)	9,52	d__Bacteria;p__;c__;o__;f__;g__
o12214_NODE_1506_length_26024_cov_1_767348	26024	No	Viruses;Duplodnaviria;Heunggongvirae;Uroviricota;Caudoviricetes	38	6	0	Medium-quality	Genome-fragment	53	AAI-based (medium-confidence)	0	Unknown
o12214_NODE_15321_length_7064_cov_1_005478	7064	No	Viruses;Duplodnaviria;Heunggongvirae;Uroviricota;Caudoviricetes	6	2	0	Low-quality	Genome-fragment	9	HMM-based (lower-bound)	0	Unknown
o12214_NODE_1558_length_25557_cov_1_929729	25557	No	Viruses;Duplodnaviria;Heunggongvirae;Uroviricota;Caudoviricetes	31	5	4	Low-quality	Genome-fragment	7	AAI-based (medium-confidence)	0	Unknown
o12214_NODE_15667_length_6975_cov_1_161945	6975	No	Viruses;Duplodnaviria;Heunggongvirae;Uroviricota;Caudoviricetes	10	2	0	Low-quality	Genome-fragment	9	HMM-based (lower-bound)	0	Unknown
o12214_NODE_15774_length_6946_cov_1_393166	6946	No	Viruses;Duplodnaviria;Heunggongvirae;Uroviricota;Caudoviricetes	14	1	0	Low-quality	Genome-fragment	2	HMM-based (lower-bound)	0	Unknown
o12214_NODE_15857_length_6926_cov_1_202089	6926	No	Viruses;Duplodnaviria;Heunggongvirae;Uroviricota;Caudoviricetes	11	1	0	Low-quality	Genome-fragment	10	HMM-based (lower-bound)	0	Unknown
o12214_NODE_15937_length_6907_cov_4_723156	6907	No	Viruses;Duplodnaviria;Heunggongvirae;Uroviricota;Caudoviricetes	9	2	0	Low-quality	Genome-fragment	19	AAI-based (medium-confidence)	0	Unknown
o12214_NODE_16_length_353909_cov_5_726272_provirus_238308_248574	10267	Yes	Viruses;Duplodnaviria;Heunggongvirae;Uroviricota;Caudoviricetes	18	3	0	Low-quality	Genome-fragment	13	HMM-based (lower-bound)	0	d__Bacteria;p__Actinomycetota;c__Thermoleophilia;o__Gaiellales;f__Gaiellaceae;g__
o12214_NODE_16273_length_6831_cov_1_581593	6831	No	Viruses;Duplodnaviria;Heunggongvirae;Uroviricota;Caudoviricetes	9	8	0	Low-quality	Genome-fragment	15	AAI-based (medium-confidence)	0	d__Bacteria;p__Pseudomonadota;c__Alphaproteobacteria;o__Micropepsales;f__Micropepsaceae;g__
o12214_NODE_1628_length_24850_cov_1_542005	24850	No	Viruses;Duplodnaviria;Heunggongvirae;Uroviricota;Caudoviricetes	33	2	0	Low-quality	Genome-fragment	25	HMM-based (lower-bound)	0	Unknown
o12214_NODE_16293_length_6825_cov_1_040460	6825	No	Viruses;Duplodnaviria;Heunggongvirae;Uroviricota;Caudoviricetes	9	4	0	Low-quality	Genome-fragment	11	AAI-based (high-confidence)	0	Unknown
o12214_NODE_16683_length_6726_cov_1_282922	6726	No	Viruses;Duplodnaviria;Heunggongvirae;Uroviricota;Caudoviricetes	7	3	0	Low-quality	Genome-fragment	11	AAI-based (medium-confidence)	0	Unknown
o12214_NODE_16886_length_6679_cov_1_056471	6679	No	Viruses;Duplodnaviria;Heunggongvirae;Uroviricota;Caudoviricetes	10	1	0	Low-quality	Genome-fragment	11	AAI-based (medium-confidence)	0	d__Bacteria;p__Acidobacteriota;c__Terriglobia;o__Bryobacterales;f__Bryobacteraceae;g__
o12214_NODE_1718_length_24062_cov_1_340965	24062	No	Viruses;Duplodnaviria;Heunggongvirae;Uroviricota;Caudoviricetes	43	8	1	Low-quality	Genome-fragment	33	HMM-based (lower-bound)	0	Unknown
o12214_NODE_1724_length_24034_cov_1_823859	24034	No	Viruses;Duplodnaviria;Heunggongvirae;Uroviricota;Caudoviricetes	27	3	1	Medium-quality	Genome-fragment	54	AAI-based (medium-confidence)	0	Unknown
o12214_NODE_17295_length_6593_cov_1_745592	6593	No	Viruses;Duplodnaviria;Heunggongvirae;Uroviricota;Caudoviricetes	12	1	1	Low-quality	Genome-fragment	4	HMM-based (lower-bound)	0	Unknown
o12214_NODE_17597_length_6527_cov_0_865469	6527	No	Viruses;Duplodnaviria;Heunggongvirae;Uroviricota;Caudoviricetes	9	1	0	Low-quality	Genome-fragment	10	HMM-based (lower-bound)	0	Unknown
o12214_NODE_1778_length_23660_cov_1_452556	23660	No	Viruses;Duplodnaviria;Heunggongvirae;Uroviricota;Caudoviricetes	22	3	1	Low-quality	Genome-fragment	30	AAI-based (medium-confidence)	0	d__Bacteria;p__Pseudomonadota;c__Gammaproteobacteria;o__Burkholderiales;f__Burkholderiaceae;g__
o12214_NODE_18434_length_6354_cov_1_031958	6354	No	Viruses;Duplodnaviria;Heunggongvirae;Uroviricota;Caudoviricetes	7	1	0	Low-quality	Genome-fragment	6	HMM-based (lower-bound)	0	Unknown
o12214_NODE_1871_length_22947_cov_2_006047_provirus_2702_22947	20246	Yes	Viruses;Duplodnaviria;Heunggongvirae;Uroviricota;Caudoviricetes	32	3	3	Low-quality	Genome-fragment	6	AAI-based (medium-confidence)	0	d__Bacteria;p__Pseudomonadota;c__Gammaproteobacteria;o__Pseudomonadales;f__Pseudomonadaceae;g__Pseudomonas_E
o12214_NODE_18829_length_6276_cov_1_355668	6276	No	Viruses;Duplodnaviria;Heunggongvirae;Uroviricota;Caudoviricetes	5	3	0	Low-quality	Genome-fragment	17	AAI-based (medium-confidence)	0	d__Bacteria;p__Pseudomonadota;c__Alphaproteobacteria;o__Rhizobiales;f__Amorphaceae;g__
o12214_NODE_19604_length_6134_cov_1_511736	6134	No	Viruses;Duplodnaviria;Heunggongvirae;Uroviricota;Caudoviricetes	8	2	0	Low-quality	Genome-fragment	9	AAI-based (medium-confidence)	0	d__Bacteria;p__Desulfobacterota;c__Desulfobaccia;o__Desulfobaccales;f__0-14-0-80-60-11;g__
o12214_NODE_20221_length_6031_cov_0_932757	6031	No	Viruses;Duplodnaviria;Heunggongvirae;Uroviricota;Caudoviricetes	6	5	0	Low-quality	Genome-fragment	10	AAI-based (medium-confidence)	0	Unknown
o12214_NODE_20388_length_6003_cov_1_281314	6003	No	Viruses;Duplodnaviria;Heunggongvirae;Uroviricota;Caudoviricetes	5	1	0	Low-quality	Genome-fragment	12	AAI-based (medium-confidence)	0	Unknown
o12214_NODE_21322_length_5850_cov_0_969946	5850	No	Viruses;Duplodnaviria;Heunggongvirae;Uroviricota;Caudoviricetes	9	2	0	Low-quality	Genome-fragment	7	HMM-based (lower-bound)	0	d__Bacteria;p__Pseudomonadota;c__Alphaproteobacteria;o__Rhizobiales;f__Beijerinckiaceae;g__
o12214_NODE_21637_length_5801_cov_1_036306	5801	No	Viruses;Duplodnaviria;Heunggongvirae;Uroviricota;Caudoviricetes	5	1	0	Low-quality	Genome-fragment	11	AAI-based (medium-confidence)	0	d__Bacteria;p__Bacteroidota;c__Bacteroidia;o__Bacteroidales;f__UBA932;g__
o12214_NODE_21654_length_5798_cov_1_631282	5798	No	Viruses;Duplodnaviria;Heunggongvirae;Uroviricota;Caudoviricetes	8	1	0	Low-quality	Genome-fragment	3	HMM-based (lower-bound)	0	d__Bacteria;p__Pseudomonadota;c__Gammaproteobacteria;o__Pseudomonadales;f__Pseudomonadaceae;g__
o12214_NODE_21704_length_5791_cov_1_028072	5791	No	Viruses;Duplodnaviria;Heunggongvirae;Uroviricota;Caudoviricetes	8	2	0	Low-quality	Genome-fragment	5	HMM-based (lower-bound)	0	d__Bacteria;p__Acidobacteriota;c__Terriglobia;o__Terriglobales;f__SbA1;g__
o12214_NODE_21783_length_5777_cov_1_223009	5777	No	Viruses;Duplodnaviria;Heunggongvirae;Uroviricota;Caudoviricetes	8	3	0	Low-quality	Genome-fragment	16	AAI-based (medium-confidence)	0	Unknown
o12214_NODE_21873_length_5764_cov_1_339010	5764	No	Viruses;Duplodnaviria;Heunggongvirae;Uroviricota;Caudoviricetes	14	1	0	Low-quality	Genome-fragment	3	HMM-based (lower-bound)	0	d__Bacteria;p__Pseudomonadota;c__Alphaproteobacteria;o__Rhizobiales;f__Rhizobiaceae;g__
o12214_NODE_21961_length_5753_cov_0_854426	5753	No	Viruses;Duplodnaviria;Heunggongvirae;Uroviricota;Caudoviricetes	9	1	0	Low-quality	Genome-fragment	9	HMM-based (lower-bound)	0	Unknown
o12214_NODE_22160_length_5722_cov_1_033780	5722	No	Viruses;Duplodnaviria;Heunggongvirae;Uroviricota;Caudoviricetes	6	1	0	Low-quality	Genome-fragment	5	HMM-based (lower-bound)	0	d__Bacteria;p__Patescibacteria;c__Microgenomatia;o__UBA1406;f__GWC2-37-13;g__
o12214_NODE_22391_length_5691_cov_2_451474	5691	No	Viruses;Duplodnaviria;Heunggongvirae;Uroviricota;Caudoviricetes	6	1	0	Low-quality	Genome-fragment	5	HMM-based (lower-bound)	0	d__Bacteria;p__Myxococcota;c__Myxococcia;o__Myxococcales;f__Myxococcaceae;g__
o12214_NODE_226_length_86361_cov_2_017998_provirus_2_15469	15468	Yes	Viruses;Duplodnaviria;Heunggongvirae;Uroviricota;Caudoviricetes	15	2	1	Low-quality	Genome-fragment	7	HMM-based (lower-bound)	0	d__Bacteria;p__Bacteroidota;c__Bacteroidia;o__Bacteroidales;f__FEN-979;g__JALNWG01
o12214_NODE_22740_length_5642_cov_1_240979	5642	No	Viruses;Duplodnaviria;Heunggongvirae;Uroviricota;Caudoviricetes	8	1	0	Low-quality	Genome-fragment	11	HMM-based (lower-bound)	0	d__Bacteria;p__Acidobacteriota;c__Terriglobia;o__Acidoferrales;f__UBA7541;g__Acidoferrum
o12214_NODE_2288_length_20588_cov_2_527785	20588	No	Viruses;Duplodnaviria;Heunggongvirae;Uroviricota;Caudoviricetes	29	7	0	Low-quality	Genome-fragment	26	HMM-based (lower-bound)	0	d__Bacteria;p__Chloroflexota;c__Limnocylindria;o__Limnocylindrales;f__CSP1-4;g__CAIXZV01
o12214_NODE_23236_length_5566_cov_1_478213	5566	No	Viruses;Duplodnaviria;Heunggongvirae;Uroviricota;Caudoviricetes	12	1	0	Low-quality	Genome-fragment	11	HMM-based (lower-bound)	0	Unknown
o12214_NODE_23623_length_5510_cov_3_178711	5510	No	Viruses;Duplodnaviria;Heunggongvirae;Uroviricota;Caudoviricetes	8	1	0	Low-quality	Genome-fragment	5	HMM-based (lower-bound)	0	Unknown
o12214_NODE_24019_length_5458_cov_1_098105	5458	No	Viruses;Duplodnaviria;Heunggongvirae;Uroviricota;Caudoviricetes	5	2	0	Low-quality	Genome-fragment	11	AAI-based (medium-confidence)	0	d__Bacteria;p__;c__;o__;f__;g__
o12214_NODE_24275_length_5429_cov_1_199736	5429	No	Viruses;Duplodnaviria;Heunggongvirae;Uroviricota;Caudoviricetes	7	3	0	Low-quality	Genome-fragment	15	AAI-based (medium-confidence)	0	Unknown
o12214_NODE_2435_length_19878_cov_1_663713	19878	No	Viruses;Duplodnaviria;Heunggongvirae;Uroviricota;Caudoviricetes	27	1	1	Low-quality	Genome-fragment	14	HMM-based (lower-bound)	0	Unknown
o12214_NODE_25033_length_5333_cov_1_374376	5333	No	Viruses;Duplodnaviria;Heunggongvirae;Uroviricota;Caudoviricetes	8	2	0	Low-quality	Genome-fragment	8	AAI-based (medium-confidence)	0	d__Bacteria;p__;c__;o__;f__;g__
o12214_NODE_25264_length_5306_cov_1_431550	5306	No	Viruses;Duplodnaviria;Heunggongvirae;Uroviricota;Caudoviricetes	7	2	0	Low-quality	Genome-fragment	14	AAI-based (medium-confidence)	0	d__Bacteria;p__Actinomycetota;c__Actinomycetia;o__Mycobacteriales;f__Mycobacteriaceae;g__Mycobacterium
o12214_NODE_2576_length_19299_cov_1_346391	19299	No	Viruses;Duplodnaviria;Heunggongvirae;Uroviricota;Caudoviricetes	18	4	0	Low-quality	Genome-fragment	29	HMM-based (lower-bound)	0	Unknown
o12214_NODE_26034_length_5220_cov_0_934027	5220	No	Viruses;Duplodnaviria;Heunggongvirae;Uroviricota;Caudoviricetes	3	1	0	Low-quality	Genome-fragment	12	AAI-based (medium-confidence)	0	Unknown
o12214_NODE_261_length_79956_cov_2_411542	79956	No	Viruses;Duplodnaviria;Heunggongvirae;Uroviricota;Caudoviricetes	122	11	1	High-quality	High-quality	100	AAI-based (medium-confidence)	0	Unknown
o12214_NODE_26106_length_5210_cov_0_914027	5210	No	Viruses;Duplodnaviria;Heunggongvirae;Uroviricota;Caudoviricetes	12	4	0	Low-quality	Genome-fragment	13	AAI-based (medium-confidence)	0	d__Bacteria;p__Pseudomonadota;c__Gammaproteobacteria;o__Pseudomonadales;f__Pseudomonadaceae;g__
o12214_NODE_26396_length_5178_cov_1_041378	5178	No	Viruses;Duplodnaviria;Heunggongvirae;Uroviricota;Caudoviricetes	8	1	0	Low-quality	Genome-fragment	6	HMM-based (lower-bound)	0	Unknown
o12214_NODE_26564_length_5158_cov_1_017293	5158	No	Viruses;Duplodnaviria;Heunggongvirae;Uroviricota;Caudoviricetes	8	2	0	Low-quality	Genome-fragment	5	HMM-based (lower-bound)	0	Unknown
o12214_NODE_26651_length_5146_cov_0_989042	5146	No	Viruses;Duplodnaviria;Heunggongvirae;Uroviricota;Caudoviricetes	9	3	1	Low-quality	Genome-fragment	5	HMM-based (lower-bound)	0	d__Bacteria;p__Acidobacteriota;c__Terriglobia;o__Acidoferrales;f__UBA7541;g__
o12214_NODE_27_length_297454_cov_8_678384_provirus_93875_133554	39680	Yes	Viruses;Duplodnaviria;Heunggongvirae;Uroviricota;Caudoviricetes	52	11	0	Medium-quality	Genome-fragment	82	AAI-based (high-confidence)	0	d__Bacteria;p__;c__;o__;f__;g__
o12214_NODE_2809_length_18445_cov_2_009444	18445	No	Viruses;Duplodnaviria;Heunggongvirae;Uroviricota;Caudoviricetes	36	7	3	Low-quality	Genome-fragment	5	AAI-based (medium-confidence)	0	Unknown
o12214_NODE_2997_length_17802_cov_1_691938	17802	No	Viruses;Duplodnaviria;Heunggongvirae;Uroviricota;Caudoviricetes	28	4	0	Low-quality	Genome-fragment	18	HMM-based (lower-bound)	0	Unknown
o12214_NODE_30_length_284759_cov_2_222459_provirus_96231_132636	36406	Yes	Viruses;Duplodnaviria;Heunggongvirae;Uroviricota;Caudoviricetes	56	4	0	Medium-quality	Genome-fragment	60	HMM-based (lower-bound)	0	d__Bacteria;p__Bacteroidota;c__Bacteroidia;o__Bacteroidales;f__FEN-979;g__FEN-979
o12214_NODE_3004_length_17776_cov_0_981529	17776	No	Viruses;Duplodnaviria;Heunggongvirae;Uroviricota;Caudoviricetes	19	2	1	Low-quality	Genome-fragment	31	HMM-based (lower-bound)	0	Unknown
o12214_NODE_3101_length_17494_cov_1_772557	17494	No	Viruses;Duplodnaviria;Heunggongvirae;Uroviricota;Caudoviricetes	30	4	0	Low-quality	Genome-fragment	38	AAI-based (medium-confidence)	0	d__Bacteria;p__;c__;o__;f__;g__
o12214_NODE_311_length_70105_cov_1_920732	70105	No	Viruses;Duplodnaviria;Heunggongvirae;Uroviricota;Caudoviricetes	77	25	2	Low-quality	Genome-fragment	19	AAI-based (medium-confidence)	0	Unknown
o12214_NODE_316_length_69201_cov_1_877479	69201	No	Viruses;Duplodnaviria;Heunggongvirae;Uroviricota;Caudoviricetes	107	26	3	Low-quality	Genome-fragment	22	AAI-based (medium-confidence)	0	d__Bacteria;p__Bacillota;c__Bacilli;o__Lactobacillales;f__Streptococcaceae;g__
o12214_NODE_3191_length_17229_cov_3_060402	17229	No	Viruses;Duplodnaviria;Heunggongvirae;Uroviricota;Caudoviricetes	40	4	1	Low-quality	Genome-fragment	9	HMM-based (lower-bound)	0	d__Archaea;p__Halobacteriota;c__Methanomicrobia;o__Methanomicrobiales;f__Methanoregulaceae;g__
o12214_NODE_3612_length_16061_cov_1_463600	16061	No	Viruses;Duplodnaviria;Heunggongvirae;Uroviricota;Caudoviricetes	23	5	0	Low-quality	Genome-fragment	14	HMM-based (lower-bound)	0	d__Bacteria;p__Actinomycetota;c__Actinomycetia;o__Actinomycetales;f__;g__
o12214_NODE_363_length_62293_cov_16_768925	62293	No	Viruses;Duplodnaviria;Heunggongvirae;Uroviricota;Caudoviricetes	91	5	1	High-quality	High-quality	98	AAI-based (medium-confidence)	0	Unknown
o12214_NODE_411_length_57196_cov_1_686380	57196	No	Viruses;Duplodnaviria;Heunggongvirae;Uroviricota;Caudoviricetes	106	14	1	High-quality	High-quality	100	AAI-based (high-confidence)	0	Unknown
o12214_NODE_423_length_56126_cov_3_441115	56126	No	Viruses;Duplodnaviria;Heunggongvirae;Uroviricota;Caudoviricetes	91	15	3	Medium-quality	Genome-fragment	70	HMM-based (lower-bound)	0	d__Bacteria;p__;c__;o__;f__;g__
o12214_NODE_429_length_55494_cov_1_864721	55494	No	Viruses;Duplodnaviria;Heunggongvirae;Uroviricota;Caudoviricetes	90	18	1	Low-quality	Genome-fragment	15	AAI-based (medium-confidence)	0	Unknown
o12214_NODE_431_length_55324_cov_2_146131_provirus_40067_55322	15256	Yes	Viruses;Duplodnaviria;Heunggongvirae;Uroviricota;Caudoviricetes	21	3	1	Low-quality	Genome-fragment	12	HMM-based (lower-bound)	0	d__Bacteria;p__Acidobacteriota;c__;o__;f__;g__
o12214_NODE_4373_length_14355_cov_1_393379	14355	No	Viruses;Duplodnaviria;Heunggongvirae;Uroviricota;Caudoviricetes	23	3	3	Low-quality	Genome-fragment	30	AAI-based (medium-confidence)	0	d__Bacteria;p__Chloroflexota;c__Limnocylindria;o__Limnocylindrales;f__CSP1-4;g__SPCO01
o12214_NODE_4550_length_14074_cov_1_200975	14074	No	Viruses;Duplodnaviria;Heunggongvirae;Uroviricota;Caudoviricetes	20	3	0	Low-quality	Genome-fragment	23	HMM-based (lower-bound)	0	Unknown
o12214_NODE_5063_length_13250_cov_1_548122	13250	No	Viruses;Duplodnaviria;Heunggongvirae;Uroviricota;Caudoviricetes	20	7	0	Low-quality	Genome-fragment	28	AAI-based (medium-confidence)	0	d__Bacteria;p__;c__;o__;f__;g__
o12214_NODE_524_length_48986_cov_1_686629	48986	No	Viruses;Duplodnaviria;Heunggongvirae;Uroviricota;Caudoviricetes	54	9	0	Low-quality	Genome-fragment	44	AAI-based (medium-confidence)	0	Unknown
o12214_NODE_5349_length_12805_cov_1_726455	12805	No	Viruses;Duplodnaviria;Heunggongvirae;Uroviricota;Caudoviricetes	17	2	1	Low-quality	Genome-fragment	14	HMM-based (lower-bound)	0	d__Bacteria;p__Bacteroidota;c__Bacteroidia;o__Bacteroidales;f__FEN-979;g__
o12214_NODE_5745_length_12259_cov_1_022420	12259	No	Viruses;Duplodnaviria;Heunggongvirae;Uroviricota;Caudoviricetes	18	4	2	Low-quality	Genome-fragment	32	AAI-based (medium-confidence)	0	Unknown
o12214_NODE_593_length_45403_cov_1_900830_provirus_11306_45403	34098	Yes	Viruses;Duplodnaviria;Heunggongvirae;Uroviricota;Caudoviricetes	56	14	1	Low-quality	Genome-fragment	9	AAI-based (medium-confidence)	0	d__Bacteria;p__Bacteroidota;c__Bacteroidia;o__Bacteroidales;f__Muribaculaceae;g__CAG-485
o12214_NODE_593_length_45403_cov_1_900830_provirus_3_6904	6902	Yes	Viruses;Duplodnaviria;Heunggongvirae;Uroviricota;Caudoviricetes	12	3	1	Low-quality	Genome-fragment	3	AAI-based (medium-confidence)	0	d__Bacteria;p__Bacteroidota;c__Bacteroidia;o__Bacteroidales;f__Muribaculaceae;g__CAG-485
o12214_NODE_609_length_44333_cov_5_044315	44333	No	Viruses;Duplodnaviria;Heunggongvirae;Uroviricota;Caudoviricetes	68	10	0	Medium-quality	Genome-fragment	62	HMM-based (lower-bound)	0	Unknown
o12214_NODE_616_length_43973_cov_2_893240	43973	No	Viruses;Duplodnaviria;Heunggongvirae;Uroviricota;Caudoviricetes	76	10	1	Medium-quality	Genome-fragment	64	AAI-based (medium-confidence)	0	Unknown
o12214_NODE_662_length_41901_cov_2_205678_provirus_1_37738	37738	Yes	Viruses;Duplodnaviria;Heunggongvirae;Uroviricota;Caudoviricetes	52	7	1	Medium-quality	Genome-fragment	51	HMM-based (lower-bound)	0	d__Bacteria;p__Bacteroidota;c__Bacteroidia;o__Bacteroidales;f__FEN-979;g__FEN-979
o12214_NODE_6681_length_11265_cov_1_713054	11265	No	Viruses;Duplodnaviria;Heunggongvirae;Uroviricota;Caudoviricetes	17	4	0	Low-quality	Genome-fragment	3	AAI-based (medium-confidence)	0	Unknown
o12214_NODE_6815_length_11151_cov_2_862754	11151	No	Viruses;Duplodnaviria;Heunggongvirae;Uroviricota;Caudoviricetes	20	5	1	Low-quality	Genome-fragment	10	HMM-based (lower-bound)	0	d__Bacteria;p__Chloroflexota;c__Limnocylindria;o__Limnocylindrales;f__CSP1-4;g__
o12214_NODE_685_length_40988_cov_2_177137	40988	No	Viruses;Duplodnaviria;Heunggongvirae;Uroviricota;Caudoviricetes	63	10	3	Medium-quality	Genome-fragment	63	HMM-based (lower-bound)	0	Unknown
o12214_NODE_6858_length_11121_cov_1_071948	11121	No	Viruses;Duplodnaviria;Heunggongvirae;Uroviricota;Caudoviricetes	14	4	0	Low-quality	Genome-fragment	31	AAI-based (high-confidence)	0	d__Bacteria;p__Chloroflexota;c__Limnocylindria;o__Limnocylindrales;f__CSP1-4;g__
o12214_NODE_6894_length_11094_cov_1_736573	11094	No	Viruses;Duplodnaviria;Heunggongvirae;Uroviricota;Caudoviricetes	15	13	0	Low-quality	Genome-fragment	15	HMM-based (lower-bound)	0	Unknown
o12214_NODE_6954_length_11029_cov_4_370207	11029	No	Viruses;Duplodnaviria;Heunggongvirae;Uroviricota;Caudoviricetes	12	1	0	Low-quality	Genome-fragment	31	AAI-based (medium-confidence)	0	Unknown
o12214_NODE_7003_length_10992_cov_1_365025	10992	No	Viruses;Duplodnaviria;Heunggongvirae;Uroviricota;Caudoviricetes	13	4	0	Low-quality	Genome-fragment	23	AAI-based (medium-confidence)	0	Unknown
o12214_NODE_7352_length_10698_cov_1_293350	10698	No	Viruses;Duplodnaviria;Heunggongvirae;Uroviricota;Caudoviricetes	15	3	0	Low-quality	Genome-fragment	48	AAI-based (medium-confidence)	0	Unknown
o12214_NODE_7379_length_10677_cov_1_649005_provirus_347_10677	10331	Yes	Viruses;Duplodnaviria;Heunggongvirae;Uroviricota;Caudoviricetes	7	3	0	Low-quality	Genome-fragment	18	AAI-based (medium-confidence)	0	d__Bacteria;p__Pseudomonadota;c__Alphaproteobacteria;o__Micropepsales;f__Micropepsaceae;g__Rhizomicrobium
o12214_NODE_7828_length_10326_cov_1_260222	10326	No	Viruses;Duplodnaviria;Heunggongvirae;Uroviricota;Caudoviricetes	13	2	0	Low-quality	Genome-fragment	6	HMM-based (lower-bound)	0	Unknown
o12214_NODE_8029_length_10189_cov_3_082886	10189	No	Viruses;Duplodnaviria;Heunggongvirae;Uroviricota;Caudoviricetes	14	2	1	Low-quality	Genome-fragment	14	HMM-based (lower-bound)	0	d__Bacteria;p__Chloroflexota;c__Limnocylindria;o__Limnocylindrales;f__CSP1-4;g__
o12214_NODE_8093_length_10151_cov_1_164306	10151	No	Viruses;Duplodnaviria;Heunggongvirae;Uroviricota;Caudoviricetes	16	3	0	Low-quality	Genome-fragment	17	HMM-based (lower-bound)	0	d__Bacteria;p__Actinomycetota;c__Actinomycetia;o__Actinomycetales;f__Microbacteriaceae;g__
o12214_NODE_8152_length_10109_cov_5_407333	10109	No	Viruses;Duplodnaviria;Heunggongvirae;Uroviricota;Caudoviricetes	14	2	0	Low-quality	Genome-fragment	18	AAI-based (high-confidence)	0	Unknown
o12214_NODE_8177_length_10090_cov_2_073271	10090	No	Viruses;Duplodnaviria;Heunggongvirae;Uroviricota;Caudoviricetes	15	4	0	Low-quality	Genome-fragment	3	AAI-based (medium-confidence)	0	d__Bacteria;p__Pseudomonadota;c__Alphaproteobacteria;o__Rhodobacterales;f__Rhodobacteraceae;g__
o12214_NODE_85_length_158479_cov_2_511797_provirus_122846_158477	35632	Yes	Viruses;Duplodnaviria;Heunggongvirae;Uroviricota;Caudoviricetes	50	20	0	Medium-quality	Genome-fragment	79	AAI-based (medium-confidence)	0	d__Bacteria;p__Planctomycetota;c__Phycisphaerae;o__Sedimentisphaerales;f__UBA12454;g__UBA12454
o12214_NODE_850_length_36349_cov_1_608774_provirus_10671_26075	15405	Yes	Viruses;Duplodnaviria;Heunggongvirae;Uroviricota;Caudoviricetes	14	3	0	Low-quality	Genome-fragment	25	AAI-based (medium-confidence)	0	d__Bacteria;p__Acidobacteriota;c__Terriglobia;o__Bryobacterales;f__Bryobacteraceae;g__
o12214_NODE_8734_length_9743_cov_1_134047	9743	No	Viruses;Duplodnaviria;Heunggongvirae;Uroviricota;Caudoviricetes	11	1	0	Low-quality	Genome-fragment	15	HMM-based (lower-bound)	0	d__Bacteria;p__Acidobacteriota;c__Terriglobia;o__Bryobacterales;f__Bryobacteraceae;g__
o12214_NODE_884_length_35440_cov_2_960270	35440	No	Viruses;Duplodnaviria;Heunggongvirae;Uroviricota;Caudoviricetes	51	6	1	Medium-quality	Genome-fragment	74	AAI-based (medium-confidence)	0	Unknown
o12214_NODE_888_length_35410_cov_2_731429	35410	No	Viruses;Duplodnaviria;Heunggongvirae;Uroviricota;Caudoviricetes	52	6	0	Low-quality	Genome-fragment	45	HMM-based (lower-bound)	0	Unknown
o12214_NODE_9141_length_9497_cov_1_029456	9497	No	Viruses;Duplodnaviria;Heunggongvirae;Uroviricota;Caudoviricetes	12	3	0	Low-quality	Genome-fragment	20	AAI-based (medium-confidence)	0	Unknown
o12214_NODE_9274_length_9427_cov_2_530215	9427	No	Viruses;Duplodnaviria;Heunggongvirae;Uroviricota;Caudoviricetes	16	2	1	Low-quality	Genome-fragment	5	HMM-based (lower-bound)	0	Unknown
o12214_NODE_988_length_33598_cov_1_487168	33598	No	Viruses;Duplodnaviria;Heunggongvirae;Uroviricota;Caudoviricetes	49	12	0	Low-quality	Genome-fragment	47	HMM-based (lower-bound)	0	Unknown
o12214_NODE_9925_length_9077_cov_1_003911	9077	No	Viruses;Duplodnaviria;Heunggongvirae;Uroviricota;Caudoviricetes	12	1	0	Low-quality	Genome-fragment	8	HMM-based (lower-bound)	0	Unknown
o12214_NODE_9943_length_9070_cov_1_326289	9070	No	Viruses;Duplodnaviria;Heunggongvirae;Uroviricota;Caudoviricetes	14	1	1	Low-quality	Genome-fragment	24	AAI-based (medium-confidence)	0	Unknown
o12214_NODE_9972_length_9053_cov_2_295317	9053	No	Viruses;Duplodnaviria;Heunggongvirae;Uroviricota;Caudoviricetes	12	1	1	Low-quality	Genome-fragment	23	AAI-based (medium-confidence)	0	Unknown
o12215_NODE_1043_length_47679_cov_1_637428	47679	No	Viruses;Duplodnaviria;Heunggongvirae;Uroviricota;Caudoviricetes	70	12	5	Medium-quality	Genome-fragment	86	AAI-based (high-confidence)	0	Unknown
o12215_NODE_10537_length_11406_cov_1_684103	11406	No	Viruses;Duplodnaviria;Heunggongvirae;Uroviricota;Caudoviricetes	16	11	0	Low-quality	Genome-fragment	15	HMM-based (lower-bound)	0	Unknown
o12215_NODE_10544_length_11401_cov_0_987050	11401	No	Viruses;Duplodnaviria;Heunggongvirae;Uroviricota;Caudoviricetes	18	2	0	Low-quality	Genome-fragment	6	HMM-based (lower-bound)	0	Unknown
o12215_NODE_10589_length_11378_cov_0_912274	11378	No	Viruses;Duplodnaviria;Heunggongvirae;Uroviricota;Caudoviricetes	13	4	0	Low-quality	Genome-fragment	27	HMM-based (lower-bound)	0	d__Bacteria;p__Desulfobacterota;c__Syntrophia;o__Syntrophales;f__UBA5619;g__
o12215_NODE_1090_length_46475_cov_2_416285	46475	No	Viruses;Duplodnaviria;Heunggongvirae;Uroviricota;Caudoviricetes	71	9	0	High-quality	High-quality	94	AAI-based (medium-confidence)	0	Unknown
o12215_NODE_11017_length_11104_cov_3_672770	11104	No	Viruses;Duplodnaviria;Heunggongvirae;Uroviricota;Caudoviricetes	15	5	0	Low-quality	Genome-fragment	24	AAI-based (medium-confidence)	0	d__Bacteria;p__Acidobacteriota;c__Terriglobia;o__Bryobacterales;f__Bryobacteraceae;g__CADEFT01
o12215_NODE_11134_length_11020_cov_1_106399	11020	No	Viruses;Duplodnaviria;Heunggongvirae;Uroviricota;Caudoviricetes	12	2	1	Low-quality	Genome-fragment	25	AAI-based (medium-confidence)	0	d__Bacteria;p__;c__;o__;f__;g__
o12215_NODE_1141_length_45286_cov_8_084435_provirus_24645_45286	20642	Yes	Viruses;Duplodnaviria;Heunggongvirae;Uroviricota;Caudoviricetes	25	4	1	Low-quality	Genome-fragment	42	HMM-based (lower-bound)	0	d__Bacteria;p__Desulfobacterota;c__Desulfobaccia;o__Desulfobaccales;f__0-14-0-80-60-11;g__
o12215_NODE_11432_length_10831_cov_1_032885	10831	No	Viruses;Duplodnaviria;Heunggongvirae;Uroviricota;Caudoviricetes	15	3	0	Low-quality	Genome-fragment	9	HMM-based (lower-bound)	0	Unknown
o12215_NODE_11433_length_10830_cov_0_965057	10830	No	Viruses;Duplodnaviria;Heunggongvirae;Uroviricota;Caudoviricetes	20	3	0	Low-quality	Genome-fragment	14	HMM-based (lower-bound)	0	Unknown
o12215_NODE_11492_length_10790_cov_1_339867	10790	No	Viruses;Duplodnaviria;Heunggongvirae;Uroviricota;Caudoviricetes	12	3	0	Low-quality	Genome-fragment	9	HMM-based (lower-bound)	0	d__Bacteria;p__Acidobacteriota;c__Terriglobia;o__Bryobacterales;f__Bryobacteraceae;g__Paludibaculum
o12215_NODE_11604_length_10724_cov_2_398603	10724	No	Viruses;Duplodnaviria;Heunggongvirae;Uroviricota;Caudoviricetes	11	1	0	Low-quality	Genome-fragment	17	AAI-based (medium-confidence)	0	Unknown
o12215_NODE_11679_length_10679_cov_1_135804_provirus_1_8582	8582	Yes	Viruses;Duplodnaviria;Heunggongvirae;Uroviricota;Caudoviricetes	12	2	0	Low-quality	Genome-fragment	15	AAI-based (medium-confidence)	0	Unknown
o12215_NODE_11815_length_10607_cov_1_233779	10607	No	Viruses;Duplodnaviria;Heunggongvirae;Uroviricota;Caudoviricetes	11	1	0	Low-quality	Genome-fragment	14	AAI-based (medium-confidence)	0	d__Bacteria;p__Acidobacteriota;c__Terriglobia;o__Terriglobales;f__Koribacteraceae;g__Bog-257
o12215_NODE_11846_length_10591_cov_1_364679	10591	No	Viruses;Duplodnaviria;Heunggongvirae;Uroviricota;Caudoviricetes	15	3	0	Low-quality	Genome-fragment	11	HMM-based (lower-bound)	0	Unknown
o12215_NODE_11883_length_10563_cov_10_528268	10563	No	Viruses;Duplodnaviria;Heunggongvirae;Uroviricota;Caudoviricetes	16	4	0	Low-quality	Genome-fragment	21	HMM-based (lower-bound)	0	Unknown
o12215_NODE_1195_length_44304_cov_3_641012	44304	No	Viruses;Duplodnaviria;Heunggongvirae;Uroviricota;Caudoviricetes	60	6	2	High-quality	High-quality	100	AAI-based (high-confidence)	0	d__Bacteria;p__Acidobacteriota;c__Terriglobia;o__Terriglobales;f__;g__
o12215_NODE_1196_length_44276_cov_5_789327	44276	No	Viruses;Duplodnaviria;Heunggongvirae;Uroviricota;Caudoviricetes	78	18	3	Complete	High-quality	100	DTR (high-confidence)	0	d__Bacteria;p__Acidobacteriota;c__Terriglobia;o__Terriglobales;f__SbA1;g__
o12215_NODE_12036_length_10474_cov_1_490480	10474	No	Viruses;Duplodnaviria;Heunggongvirae;Uroviricota;Caudoviricetes	11	1	0	Low-quality	Genome-fragment	5	AAI-based (medium-confidence)	0	Unknown
o12215_NODE_12113_length_10429_cov_1_265288	10429	No	Viruses;Duplodnaviria;Heunggongvirae;Uroviricota;Caudoviricetes	13	6	0	Low-quality	Genome-fragment	20	AAI-based (medium-confidence)	0	Unknown
o12215_NODE_12182_length_10389_cov_1_339895	10389	No	Viruses;Duplodnaviria;Heunggongvirae;Uroviricota;Caudoviricetes	13	1	0	Low-quality	Genome-fragment	7	HMM-based (lower-bound)	0	Unknown
o12215_NODE_12230_length_10354_cov_4_066197	10354	No	Viruses;Duplodnaviria;Heunggongvirae;Uroviricota;Caudoviricetes	12	2	0	Low-quality	Genome-fragment	10	HMM-based (lower-bound)	0	Unknown
o12215_NODE_12244_length_10349_cov_2_272647	10349	No	Viruses;Duplodnaviria;Heunggongvirae;Uroviricota;Caudoviricetes	3	2	0	Low-quality	Genome-fragment	14	HMM-based (lower-bound)	0	d__Bacteria;p__Acidobacteriota;c__Terriglobia;o__Terriglobales;f__SbA1;g__
o12215_NODE_1225_length_43690_cov_1_700227	43690	No	Viruses;Duplodnaviria;Heunggongvirae;Uroviricota;Caudoviricetes	49	11	3	Medium-quality	Genome-fragment	64	AAI-based (medium-confidence)	0	Unknown
o12215_NODE_12376_length_10267_cov_1_923373	10267	No	Viruses;Duplodnaviria;Heunggongvirae;Uroviricota;Caudoviricetes	11	2	0	Low-quality	Genome-fragment	6	HMM-based (lower-bound)	0	d__Bacteria;p__Acidobacteriota;c__Terriglobia;o__Terriglobales;f__SbA1;g__Bog-209
o12215_NODE_12409_length_10249_cov_0_897550	10249	No	Viruses;Duplodnaviria;Heunggongvirae;Uroviricota;Caudoviricetes	13	2	0	Low-quality	Genome-fragment	22	AAI-based (medium-confidence)	0	d__Bacteria;p__Desulfobacterota;c__Desulfobaccia;o__Desulfobaccales;f__0-14-0-80-60-11;g__
o12215_NODE_12468_length_10209_cov_1_840210	10209	No	Viruses;Duplodnaviria;Heunggongvirae;Uroviricota;Caudoviricetes	21	2	1	Low-quality	Genome-fragment	8	HMM-based (lower-bound)	0	d__Bacteria;p__Actinomycetota;c__Actinomycetia;o__Propionibacteriales;f__Propionibacteriaceae;g__Fen-668
o12215_NODE_12570_length_10153_cov_3_387493	10153	No	Viruses;Duplodnaviria;Heunggongvirae;Uroviricota;Caudoviricetes	11	3	0	Low-quality	Genome-fragment	16	HMM-based (lower-bound)	0	d__Bacteria;p__Actinomycetota;c__Acidimicrobiia;o__Acidimicrobiales;f__Bog-793;g__Fen-455
o12215_NODE_12639_length_10114_cov_3_946831	10114	No	Viruses;Duplodnaviria;Heunggongvirae;Uroviricota;Caudoviricetes	14	1	0	Low-quality	Genome-fragment	13	HMM-based (lower-bound)	0	Unknown
o12215_NODE_12761_length_10052_cov_3_134912	10052	No	Viruses;Duplodnaviria;Heunggongvirae;Uroviricota;Caudoviricetes	14	2	1	Low-quality	Genome-fragment	9	HMM-based (lower-bound)	0	d__Bacteria;p__Acidobacteriota;c__Terriglobia;o__Terriglobales;f__SbA1;g__Bog-209
o12215_NODE_1281_length_42698_cov_2_346433	42698	No	Viruses;Duplodnaviria;Heunggongvirae;Uroviricota;Caudoviricetes	67	5	0	Medium-quality	Genome-fragment	51	HMM-based (lower-bound)	0	Unknown
o12215_NODE_1283_length_42677_cov_2_485617	42677	No	Viruses;Duplodnaviria;Heunggongvirae;Uroviricota;Caudoviricetes	60	8	0	Medium-quality	Genome-fragment	55	HMM-based (lower-bound)	0	Unknown
o12215_NODE_12941_length_9958_cov_3_459160	9958	No	Viruses;Duplodnaviria;Heunggongvirae;Uroviricota;Caudoviricetes	17	2	0	Low-quality	Genome-fragment	15	HMM-based (lower-bound)	0	Unknown
o12215_NODE_13045_length_9905_cov_1_138065	9905	No	Viruses;Duplodnaviria;Heunggongvirae;Uroviricota;Caudoviricetes	18	5	0	Low-quality	Genome-fragment	21	AAI-based (medium-confidence)	0	d__Archaea;p__Halobacteriota;c__Methanosarcinia;o__Methanotrichales;f__Methanotrichaceae;g__
o12215_NODE_13125_length_9862_cov_2_025270	9862	No	Viruses;Duplodnaviria;Heunggongvirae;Uroviricota;Caudoviricetes	13	2	1	Low-quality	Genome-fragment	39	AAI-based (medium-confidence)	0	Unknown
o12215_NODE_1324_length_41952_cov_3_431464_provirus_51_36490	36440	Yes	Viruses;Duplodnaviria;Heunggongvirae;Uroviricota;Caudoviricetes	41	6	1	Medium-quality	Genome-fragment	61	AAI-based (medium-confidence)	0	d__Bacteria;p__Verrucomicrobiota;c__Verrucomicrobiae;o__Pedosphaerales;f__UBA11358;g__UBA11358
o12215_NODE_1330_length_41806_cov_2_967538	41806	No	Viruses;Duplodnaviria;Heunggongvirae;Uroviricota;Caudoviricetes	77	25	0	Medium-quality	Genome-fragment	58	HMM-based (lower-bound)	0	Unknown
o12215_NODE_13532_length_9670_cov_1_620769	9670	No	Viruses;Duplodnaviria;Heunggongvirae;Uroviricota;Caudoviricetes	18	2	0	Low-quality	Genome-fragment	17	AAI-based (medium-confidence)	0	Unknown
o12215_NODE_13555_length_9662_cov_0_930676	9662	No	Viruses;Duplodnaviria;Heunggongvirae;Uroviricota;Caudoviricetes	8	4	0	Low-quality	Genome-fragment	13	HMM-based (lower-bound)	0	d__Bacteria;p__Desulfobacterota;c__Syntrophia;o__Syntrophales;f__UBA5619;g__
o12215_NODE_13584_length_9649_cov_1_728418	9649	No	Viruses;Duplodnaviria;Heunggongvirae;Uroviricota;Caudoviricetes	9	1	0	Low-quality	Genome-fragment	21	AAI-based (high-confidence)	0	d__Bacteria;p__Desulfobacterota;c__Syntrophia;o__Syntrophales;f__UBA5619;g__
o12215_NODE_13627_length_9630_cov_1_009576	9630	No	Viruses;Duplodnaviria;Heunggongvirae;Uroviricota;Caudoviricetes	10	2	1	Low-quality	Genome-fragment	21	AAI-based (medium-confidence)	0	Unknown
o12215_NODE_1435_length_40245_cov_5_287676	40245	No	Viruses;Duplodnaviria;Heunggongvirae;Uroviricota;Caudoviricetes	59	10	3	Low-quality	Genome-fragment	46	HMM-based (lower-bound)	0	Unknown
o12215_NODE_14352_length_9265_cov_1_085030_provirus_2259_9265	7007	Yes	Viruses;Duplodnaviria;Heunggongvirae;Uroviricota;Caudoviricetes	3	2	1	Low-quality	Genome-fragment	3	HMM-based (lower-bound)	14,83	Unknown
o12215_NODE_14445_length_9212_cov_1_703357	9212	No	Viruses;Duplodnaviria;Heunggongvirae;Uroviricota;Caudoviricetes	14	4	0	Low-quality	Genome-fragment	8	HMM-based (lower-bound)	0	Unknown
o12215_NODE_14451_length_9211_cov_1_512439	9211	No	Viruses;Duplodnaviria;Heunggongvirae;Uroviricota;Caudoviricetes	16	1	0	Low-quality	Genome-fragment	14	HMM-based (lower-bound)	0	d__Bacteria;p__;c__;o__;f__;g__
o12215_NODE_14465_length_9205_cov_1_445693_provirus_3212_9205	5994	Yes	Viruses;Duplodnaviria;Heunggongvirae;Uroviricota;Caudoviricetes	7	2	0	Low-quality	Genome-fragment	4	HMM-based (lower-bound)	0	Unknown
o12215_NODE_14580_length_9161_cov_3_141798	9161	No	Viruses;Duplodnaviria;Heunggongvirae;Uroviricota;Caudoviricetes	11	2	0	Low-quality	Genome-fragment	17	AAI-based (medium-confidence)	0	d__Bacteria;p__;c__;o__;f__;g__
o12215_NODE_14613_length_9149_cov_5_475172	9149	No	Viruses;Duplodnaviria;Heunggongvirae;Uroviricota;Caudoviricetes	13	4	0	Low-quality	Genome-fragment	22	AAI-based (medium-confidence)	0	Unknown
o12215_NODE_14646_length_9133_cov_1_420497	9133	No	Viruses;Duplodnaviria;Heunggongvirae;Uroviricota;Caudoviricetes	17	2	0	Low-quality	Genome-fragment	6	HMM-based (lower-bound)	0	d__Bacteria;p__Acidobacteriota;c__Terriglobia;o__Acidoferrales;f__UBA7541;g__Acidoferrum
o12215_NODE_14666_length_9126_cov_1_162685	9126	No	Viruses;Duplodnaviria;Heunggongvirae;Uroviricota;Caudoviricetes	11	1	0	Low-quality	Genome-fragment	16	AAI-based (high-confidence)	0	d__Bacteria;p__Desulfobacterota;c__Syntrophia;o__Syntrophales;f__UBA2185;g__
o12215_NODE_14805_length_9069_cov_1_158913	9069	No	Viruses;Duplodnaviria;Heunggongvirae;Uroviricota;Caudoviricetes	10	1	0	Low-quality	Genome-fragment	12	AAI-based (medium-confidence)	0	d__Bacteria;p__Acidobacteriota;c__UBA6911;o__UBA6911;f__UBA6911;g__JAFNAG01
o12215_NODE_14944_length_9014_cov_1_129402	9014	No	Viruses;Duplodnaviria;Heunggongvirae;Uroviricota;Caudoviricetes	21	1	0	Low-quality	Genome-fragment	5	HMM-based (lower-bound)	0	Unknown
o12215_NODE_15001_length_8993_cov_1_544665	8993	No	Viruses;Duplodnaviria;Heunggongvirae;Uroviricota;Caudoviricetes	8	2	0	Low-quality	Genome-fragment	6	HMM-based (lower-bound)	0	Unknown
o12215_NODE_15249_length_8882_cov_2_710337	8882	No	Viruses;Duplodnaviria;Heunggongvirae;Uroviricota;Caudoviricetes	9	1	0	Low-quality	Genome-fragment	13	HMM-based (lower-bound)	0	Unknown
o12215_NODE_15297_length_8862_cov_6_691128	8862	No	Viruses;Duplodnaviria;Heunggongvirae;Uroviricota;Caudoviricetes	10	4	0	Low-quality	Genome-fragment	21	AAI-based (medium-confidence)	0	d__Bacteria;p__Desulfobacterota;c__Desulfobaccia;o__Desulfobaccales;f__0-14-0-80-60-11;g__0-14-0-80-60-11
o12215_NODE_15421_length_8811_cov_2_989866	8811	No	Viruses;Duplodnaviria;Heunggongvirae;Uroviricota;Caudoviricetes	11	1	0	Low-quality	Genome-fragment	8	HMM-based (lower-bound)	0	Unknown
o12215_NODE_15502_length_8780_cov_1_081243	8780	No	Viruses;Duplodnaviria;Heunggongvirae;Uroviricota;Caudoviricetes	9	1	0	Low-quality	Genome-fragment	13	HMM-based (lower-bound)	0	Unknown
o12215_NODE_15516_length_8773_cov_1_796553	8773	No	Viruses;Duplodnaviria;Heunggongvirae;Uroviricota;Caudoviricetes	13	2	0	Low-quality	Genome-fragment	5	HMM-based (lower-bound)	0	d__Bacteria;p__Acidobacteriota;c__Terriglobia;o__Terriglobales;f__SbA1;g__
o12215_NODE_1552_length_38374_cov_1_687871	38374	No	Viruses;Duplodnaviria;Heunggongvirae;Uroviricota;Caudoviricetes	51	10	1	Medium-quality	Genome-fragment	65	AAI-based (high-confidence)	0	d__Bacteria;p__Pseudomonadota;c__Alphaproteobacteria;o__Rhizobiales;f__Beijerinckiaceae;g__
o12215_NODE_15604_length_8743_cov_2_519266	8743	No	Viruses;Duplodnaviria;Heunggongvirae;Uroviricota;Caudoviricetes	13	2	0	Low-quality	Genome-fragment	9	HMM-based (lower-bound)	0	d__Bacteria;p__Verrucomicrobiota;c__Verrucomicrobiae;o__Opitutales;f__Opitutaceae;g__
o12215_NODE_15664_length_8722_cov_1_537289	8722	No	Viruses;Duplodnaviria;Heunggongvirae;Uroviricota;Caudoviricetes	21	3	0	Low-quality	Genome-fragment	13	HMM-based (lower-bound)	0	Unknown
o12215_NODE_15679_length_8718_cov_1_476545	8718	No	Viruses;Duplodnaviria;Heunggongvirae;Uroviricota;Caudoviricetes	15	3	0	Low-quality	Genome-fragment	24	AAI-based (medium-confidence)	0	Unknown
o12215_NODE_15870_length_8653_cov_0_969622	8653	No	Viruses;Duplodnaviria;Heunggongvirae;Uroviricota;Caudoviricetes	8	4	0	Low-quality	Genome-fragment	13	HMM-based (lower-bound)	0	Unknown
o12215_NODE_1597_length_37680_cov_1_497883_provirus_20053_32639	12587	Yes	Viruses;Duplodnaviria;Heunggongvirae;Uroviricota;Caudoviricetes	19	4	1	Low-quality	Genome-fragment	18	HMM-based (lower-bound)	0	d__Bacteria;p__Chloroflexota;c__Anaerolineae;o__Anaerolineales;f__;g__
o12215_NODE_16153_length_8535_cov_4_118934	8535	No	Viruses;Duplodnaviria;Heunggongvirae;Uroviricota;Caudoviricetes	12	2	0	Low-quality	Genome-fragment	14	HMM-based (lower-bound)	0	d__Bacteria;p__Chloroflexota;c__Limnocylindria;o__Limnocylindrales;f__CSP1-4;g__
o12215_NODE_16177_length_8520_cov_1_300489	8520	No	Viruses;Duplodnaviria;Heunggongvirae;Uroviricota;Caudoviricetes	9	1	0	Low-quality	Genome-fragment	8	HMM-based (lower-bound)	0	Unknown
o12215_NODE_16192_length_8516_cov_0_926451	8516	No	Viruses;Duplodnaviria;Heunggongvirae;Uroviricota;Caudoviricetes	10	1	0	Low-quality	Genome-fragment	21	AAI-based (high-confidence)	0	d__Bacteria;p__Planctomycetota;c__Planctomycetia;o__Isosphaerales;f__Isosphaeraceae;g__JAFAHT01
o12215_NODE_16313_length_8476_cov_1_242903	8476	No	Viruses;Duplodnaviria;Heunggongvirae;Uroviricota;Caudoviricetes	7	4	0	Low-quality	Genome-fragment	18	AAI-based (medium-confidence)	0	d__Bacteria;p__Chloroflexota;c__Anaerolineae;o__Anaerolineales;f__EnvOPS12;g__
o12215_NODE_16554_length_8390_cov_1_518698	8390	No	Viruses;Duplodnaviria;Heunggongvirae;Uroviricota;Caudoviricetes	10	1	0	Low-quality	Genome-fragment	10	HMM-based (lower-bound)	0	d__Bacteria;p__Acidobacteriota;c__Terriglobia;o__Terriglobales;f__SbA1;g__Bog-209
o12215_NODE_16655_length_8356_cov_2_104144_provirus_2208_8356	6149	Yes	Viruses;Duplodnaviria;Heunggongvirae;Uroviricota;Caudoviricetes	8	3	0	Low-quality	Genome-fragment	8	HMM-based (lower-bound)	0	d__Bacteria;p__Pseudomonadota;c__Alphaproteobacteria;o__Rhizobiales;f__Xanthobacteraceae;g__BOG-931
o12215_NODE_16807_length_8301_cov_1_159897	8301	No	Viruses;Duplodnaviria;Heunggongvirae;Uroviricota;Caudoviricetes	13	1	0	Low-quality	Genome-fragment	9	HMM-based (lower-bound)	0	d__Bacteria;p__Verrucomicrobiota;c__Verrucomicrobiae;o__Pedosphaerales;f__UBA11358;g__
o12215_NODE_17181_length_8181_cov_2_518500	8181	No	Viruses;Duplodnaviria;Heunggongvirae;Uroviricota;Caudoviricetes	10	2	0	Low-quality	Genome-fragment	9	HMM-based (lower-bound)	0	d__Bacteria;p__Methylomirabilota;c__Methylomirabilia;o__Rokubacteriales;f__CSP1-6;g__
o12215_NODE_17343_length_8129_cov_1_415146	8129	No	Viruses;Duplodnaviria;Heunggongvirae;Uroviricota;Caudoviricetes	9	2	0	Low-quality	Genome-fragment	15	AAI-based (medium-confidence)	0	Unknown
o12215_NODE_17405_length_8110_cov_1_120506	8110	No	Viruses;Duplodnaviria;Heunggongvirae;Uroviricota;Caudoviricetes	10	3	0	Low-quality	Genome-fragment	6	HMM-based (lower-bound)	0	d__Bacteria;p__Actinomycetota;c__Actinomycetia;o__Actinomycetales;f__Microbacteriaceae;g__
o12215_NODE_17777_length_7999_cov_1_284807	7999	No	Viruses;Duplodnaviria;Heunggongvirae;Uroviricota;Caudoviricetes	14	1	0	Low-quality	Genome-fragment	6	HMM-based (lower-bound)	0	Unknown
o12215_NODE_18099_length_7899_cov_1_150154	7899	No	Viruses;Duplodnaviria;Heunggongvirae;Uroviricota;Caudoviricetes	13	3	0	Low-quality	Genome-fragment	10	AAI-based (medium-confidence)	0	Unknown
o12215_NODE_18299_length_7847_cov_1_740933	7847	No	Viruses;Duplodnaviria;Heunggongvirae;Uroviricota;Caudoviricetes	7	3	0	Low-quality	Genome-fragment	11	HMM-based (lower-bound)	0	d__Bacteria;p__Actinomycetota;c__Actinomycetia;o__Mycobacteriales;f__Micromonosporaceae;g__
o12215_NODE_18566_length_7766_cov_1_052887_provirus_2541_7766	5226	Yes	Viruses;Duplodnaviria;Heunggongvirae;Uroviricota;Caudoviricetes	7	3	0	Low-quality	Genome-fragment	12	AAI-based (medium-confidence)	0	d__Bacteria;p__Acidobacteriota;c__UBA6911;o__UBA6911;f__UBA6911;g__JAFNAG01
o12215_NODE_18614_length_7752_cov_1_078951	7752	No	Viruses;Duplodnaviria;Heunggongvirae;Uroviricota;Caudoviricetes	10	1	0	Low-quality	Genome-fragment	9	HMM-based (lower-bound)	0	d__Bacteria;p__Acidobacteriota;c__Terriglobia;o__Terriglobales;f__SbA1;g__
o12215_NODE_18694_length_7730_cov_1_153361	7730	No	Viruses;Duplodnaviria;Heunggongvirae;Uroviricota;Caudoviricetes	8	1	0	Low-quality	Genome-fragment	3	HMM-based (lower-bound)	0	Unknown
o12215_NODE_18940_length_7659_cov_1_263808	7659	No	Viruses;Duplodnaviria;Heunggongvirae;Uroviricota;Caudoviricetes	10	1	0	Low-quality	Genome-fragment	19	AAI-based (medium-confidence)	0	d__Bacteria;p__Chloroflexota;c__Anaerolineae;o__Anaerolineales;f__EnvOPS12;g__
o12215_NODE_19040_length_7633_cov_0_908074	7633	No	Viruses;Duplodnaviria;Heunggongvirae;Uroviricota;Caudoviricetes	9	4	0	Low-quality	Genome-fragment	5	HMM-based (lower-bound)	0	d__Bacteria;p__Verrucomicrobiota;c__Verrucomicrobiae;o__Opitutales;f__UBA953;g__
o12215_NODE_19074_length_7625_cov_1_071086_provirus_1349_7625	6277	Yes	Viruses;Duplodnaviria;Heunggongvirae;Uroviricota;Caudoviricetes	6	2	0	Low-quality	Genome-fragment	3	HMM-based (lower-bound)	0	d__Bacteria;p__;c__;o__;f__;g__
o12215_NODE_19152_length_7604_cov_1_170255	7604	No	Viruses;Duplodnaviria;Heunggongvirae;Uroviricota;Caudoviricetes	8	3	1	Low-quality	Genome-fragment	17	AAI-based (medium-confidence)	0	d__Bacteria;p__Acidobacteriota;c__Terriglobia;o__Bryobacterales;f__Bryobacteraceae;g__JAJPJX01
o12215_NODE_19186_length_7594_cov_1_376724	7594	No	Viruses;Duplodnaviria;Heunggongvirae;Uroviricota;Caudoviricetes	11	3	0	Low-quality	Genome-fragment	6	HMM-based (lower-bound)	0	d__Bacteria;p__Acidobacteriota;c__Terriglobia;o__Bryobacterales;f__Bryobacteraceae;g__
o12215_NODE_19314_length_7559_cov_1_531755	7559	No	Viruses;Duplodnaviria;Heunggongvirae;Uroviricota;Caudoviricetes	17	4	0	Low-quality	Genome-fragment	4	AAI-based (medium-confidence)	0	Unknown
o12215_NODE_19613_length_7489_cov_1_087340	7489	No	Viruses;Duplodnaviria;Heunggongvirae;Uroviricota;Caudoviricetes	6	1	0	Low-quality	Genome-fragment	14	HMM-based (lower-bound)	0	Unknown
o12215_NODE_19637_length_7482_cov_1_330387	7482	No	Viruses;Duplodnaviria;Heunggongvirae;Uroviricota;Caudoviricetes	6	4	0	Low-quality	Genome-fragment	20	AAI-based (medium-confidence)	0	Unknown
o12215_NODE_1971_length_33485_cov_1_762845	33485	No	Viruses;Duplodnaviria;Heunggongvirae;Uroviricota;Caudoviricetes	45	5	0	Low-quality	Genome-fragment	31	HMM-based (lower-bound)	0	Unknown
o12215_NODE_19728_length_7458_cov_1_442095_provirus_1_6662	6662	Yes	Viruses;Duplodnaviria;Heunggongvirae;Uroviricota;Caudoviricetes	7	2	0	Low-quality	Genome-fragment	12	HMM-based (lower-bound)	0	Unknown
o12215_NODE_19837_length_7429_cov_2_487264	7429	No	Viruses;Duplodnaviria;Heunggongvirae;Uroviricota;Caudoviricetes	7	4	0	Low-quality	Genome-fragment	11	AAI-based (high-confidence)	0	Unknown
o12215_NODE_1985_length_33393_cov_3_520141_provirus_3_21556	21554	Yes	Viruses;Duplodnaviria;Heunggongvirae;Uroviricota;Caudoviricetes	17	3	2	Low-quality	Genome-fragment	26	HMM-based (lower-bound)	0	d__Bacteria;p__Acidobacteriota;c__Terriglobia;o__Terriglobales;f__SbA1;g__Bog-209
o12215_NODE_19867_length_7420_cov_1_795969	7420	No	Viruses;Duplodnaviria;Heunggongvirae;Uroviricota;Caudoviricetes	7	4	0	Low-quality	Genome-fragment	6	HMM-based (lower-bound)	0	Unknown
o12215_NODE_20203_length_7327_cov_0_803472	7327	No	Viruses;Duplodnaviria;Heunggongvirae;Uroviricota;Caudoviricetes	10	1	0	Low-quality	Genome-fragment	8	HMM-based (lower-bound)	0	Unknown
o12215_NODE_20221_length_7323_cov_1_229850	7323	No	Viruses;Duplodnaviria;Heunggongvirae;Uroviricota;Caudoviricetes	8	2	0	Low-quality	Genome-fragment	13	AAI-based (medium-confidence)	0	d__Bacteria;p__Desulfobacterota;c__Syntrophobacteria;o__Syntrophobacterales;f__Syntrophobacteraceae;g__
o12215_NODE_20643_length_7228_cov_1_198704	7228	No	Viruses;Duplodnaviria;Heunggongvirae;Uroviricota;Caudoviricetes	6	1	0	Low-quality	Genome-fragment	6	HMM-based (lower-bound)	0	Unknown
o12215_NODE_20821_length_7188_cov_0_957655	7188	No	Viruses;Duplodnaviria;Heunggongvirae;Uroviricota;Caudoviricetes	15	4	0	Low-quality	Genome-fragment	5	HMM-based (lower-bound)	0	d__Bacteria;p__Patescibacteria;c__Paceibacteria;o__UBA9983_A;f__UBA9973;g__UBA9973
o12215_NODE_20854_length_7179_cov_1_540981	7179	No	Viruses;Duplodnaviria;Heunggongvirae;Uroviricota;Caudoviricetes	8	1	0	Low-quality	Genome-fragment	6	HMM-based (lower-bound)	0	Unknown
o12215_NODE_21012_length_7142_cov_0_817676	7142	No	Viruses;Duplodnaviria;Heunggongvirae;Uroviricota;Caudoviricetes	13	2	0	Low-quality	Genome-fragment	13	AAI-based (medium-confidence)	0	Unknown
o12215_NODE_21033_length_7136_cov_0_991868	7136	No	Viruses;Duplodnaviria;Heunggongvirae;Uroviricota;Caudoviricetes	11	1	0	Low-quality	Genome-fragment	6	AAI-based (medium-confidence)	0	Unknown
o12215_NODE_21107_length_7119_cov_1_059640	7119	No	Viruses;Duplodnaviria;Heunggongvirae;Uroviricota;Caudoviricetes	7	3	0	Low-quality	Genome-fragment	16	AAI-based (high-confidence)	0	Unknown
o12215_NODE_2124_length_31974_cov_1_286463	31974	No	Viruses;Duplodnaviria;Heunggongvirae;Uroviricota;Caudoviricetes	40	5	1	Low-quality	Genome-fragment	26	HMM-based (lower-bound)	0	Unknown
o12215_NODE_21402_length_7051_cov_1_089255	7051	No	Viruses;Duplodnaviria;Heunggongvirae;Uroviricota;Caudoviricetes	9	1	0	Low-quality	Genome-fragment	14	HMM-based (lower-bound)	0	Unknown
o12215_NODE_21448_length_7039_cov_1_100984	7039	No	Viruses;Duplodnaviria;Heunggongvirae;Uroviricota;Caudoviricetes	7	2	1	Low-quality	Genome-fragment	9	HMM-based (lower-bound)	0	d__Bacteria;p__Acidobacteriota;c__Terriglobia;o__Terriglobales;f__SbA1;g__JAIQEY01
o12215_NODE_21762_length_6970_cov_1_729066	6970	No	Viruses;Duplodnaviria;Heunggongvirae;Uroviricota;Caudoviricetes	7	1	0	Low-quality	Genome-fragment	10	HMM-based (lower-bound)	0	d__Bacteria;p__Pseudomonadota;c__Gammaproteobacteria;o__Xanthomonadales;f__Rhodanobacteraceae;g__
o12215_NODE_21874_length_6945_cov_1_308448	6945	No	Viruses;Duplodnaviria;Heunggongvirae;Uroviricota;Caudoviricetes	9	2	0	Low-quality	Genome-fragment	9	HMM-based (lower-bound)	0	Unknown
o12215_NODE_21883_length_6944_cov_0_716884	6944	No	Viruses;Duplodnaviria;Heunggongvirae;Uroviricota;Caudoviricetes	10	1	0	Low-quality	Genome-fragment	10	HMM-based (lower-bound)	0	Unknown
o12215_NODE_2197_length_31365_cov_1_489564	31365	No	Viruses;Duplodnaviria;Heunggongvirae;Uroviricota;Caudoviricetes	44	12	0	Medium-quality	Genome-fragment	66	AAI-based (medium-confidence)	0	d__Bacteria;p__Bacillota;c__Bacilli;o__RF39;f__UBA660;g__
o12215_NODE_22218_length_6870_cov_1_575560_provirus_1251_6870	5620	Yes	Viruses;Duplodnaviria;Heunggongvirae;Uroviricota;Caudoviricetes	5	1	0	Low-quality	Genome-fragment	12	AAI-based (medium-confidence)	0	d__Bacteria;p__Chloroflexota;c__Limnocylindria;o__Limnocylindrales;f__CSP1-4;g__
o12215_NODE_22333_length_6848_cov_1_032882	6848	No	Viruses;Duplodnaviria;Heunggongvirae;Uroviricota;Caudoviricetes	12	8	0	Low-quality	Genome-fragment	15	AAI-based (medium-confidence)	0	d__Bacteria;p__Pseudomonadota;c__Gammaproteobacteria;o__Xanthomonadales;f__Xanthomonadaceae;g__
o12215_NODE_22548_length_6802_cov_2_410037	6802	No	Viruses;Duplodnaviria;Heunggongvirae;Uroviricota;Caudoviricetes	12	1	0	Low-quality	Genome-fragment	8	HMM-based (lower-bound)	0	d__Bacteria;p__;c__;o__;f__;g__
o12215_NODE_22841_length_6746_cov_0_940928	6746	No	Viruses;Duplodnaviria;Heunggongvirae;Uroviricota;Caudoviricetes	9	1	0	Low-quality	Genome-fragment	9	HMM-based (lower-bound)	0	Unknown
o12215_NODE_22896_length_6737_cov_1_263389	6737	No	Viruses;Duplodnaviria;Heunggongvirae;Uroviricota;Caudoviricetes	9	2	0	Low-quality	Genome-fragment	14	AAI-based (medium-confidence)	0	Unknown
o12215_NODE_22969_length_6723_cov_1_054427	6723	No	Viruses;Duplodnaviria;Heunggongvirae;Uroviricota;Caudoviricetes	7	1	0	Low-quality	Genome-fragment	20	AAI-based (medium-confidence)	0	d__Archaea;p__Halobacteriota;c__Methanosarcinia;o__Methanotrichales;f__Methanotrichaceae;g__
o12215_NODE_22992_length_6717_cov_1_395144	6717	No	Viruses;Duplodnaviria;Heunggongvirae;Uroviricota;Caudoviricetes	21	3	0	Low-quality	Genome-fragment	6	HMM-based (lower-bound)	0	Unknown
o12215_NODE_23029_length_6711_cov_1_351914	6711	No	Viruses;Duplodnaviria;Heunggongvirae;Uroviricota;Caudoviricetes	17	4	0	Low-quality	Genome-fragment	7	HMM-based (lower-bound)	0	Unknown
o12215_NODE_23043_length_6707_cov_5_136626	6707	No	Viruses;Duplodnaviria;Heunggongvirae;Uroviricota;Caudoviricetes	7	2	0	Low-quality	Genome-fragment	12	HMM-based (lower-bound)	0	Unknown
o12215_NODE_23284_length_6663_cov_1_725673	6663	No	Viruses;Duplodnaviria;Heunggongvirae;Uroviricota;Caudoviricetes	15	2	1	Low-quality	Genome-fragment	9	HMM-based (lower-bound)	0	Unknown
o12215_NODE_23383_length_6646_cov_1_359871	6646	No	Viruses;Duplodnaviria;Heunggongvirae;Uroviricota;Caudoviricetes	10	3	0	Low-quality	Genome-fragment	6	AAI-based (high-confidence)	0	Unknown
o12215_NODE_23664_length_6591_cov_1_268255	6591	No	Viruses;Duplodnaviria;Heunggongvirae;Uroviricota;Caudoviricetes	15	4	0	Low-quality	Genome-fragment	8	HMM-based (lower-bound)	0	Unknown
o12215_NODE_23725_length_6578_cov_1_031468	6578	No	Viruses;Duplodnaviria;Heunggongvirae;Uroviricota;Caudoviricetes	7	1	0	Low-quality	Genome-fragment	7	AAI-based (high-confidence)	0	Unknown
o12215_NODE_23732_length_6576_cov_1_062645	6576	No	Viruses;Duplodnaviria;Heunggongvirae;Uroviricota;Caudoviricetes	8	2	0	Low-quality	Genome-fragment	6	HMM-based (lower-bound)	0	d__Bacteria;p__Acidobacteriota;c__Terriglobia;o__Bryobacterales;f__Bryobacteraceae;g__
o12215_NODE_2389_length_29795_cov_1_533942	29795	No	Viruses;Duplodnaviria;Heunggongvirae;Uroviricota;Caudoviricetes	45	6	1	Low-quality	Genome-fragment	34	HMM-based (lower-bound)	0	d__Bacteria;p__Bacteroidota;c__Bacteroidia;o__Bacteroidales;f__Rikenellaceae;g__
o12215_NODE_23946_length_6534_cov_1_824099	6534	No	Viruses;Duplodnaviria;Heunggongvirae;Uroviricota;Caudoviricetes	22	2	0	Low-quality	Genome-fragment	6	HMM-based (lower-bound)	0	Unknown
o12215_NODE_23983_length_6529_cov_1_224305	6529	No	Viruses;Duplodnaviria;Heunggongvirae;Uroviricota;Caudoviricetes	9	2	0	Low-quality	Genome-fragment	14	HMM-based (lower-bound)	0	d__Bacteria;p__Desulfobacterota;c__Syntrophobacteria;o__Syntrophobacterales;f__Syntrophobacteraceae;g__SbD1
o12215_NODE_24059_length_6513_cov_1_006733	6513	No	Viruses;Duplodnaviria;Heunggongvirae;Uroviricota;Caudoviricetes	7	3	0	Low-quality	Genome-fragment	5	HMM-based (lower-bound)	0	Unknown
o12215_NODE_24146_length_6496_cov_1_321872	6496	No	Viruses;Duplodnaviria;Heunggongvirae;Uroviricota;Caudoviricetes	6	5	0	Low-quality	Genome-fragment	12	AAI-based (medium-confidence)	0	d__Bacteria;p__Pseudomonadota;c__Gammaproteobacteria;o__Burkholderiales;f__Gallionellaceae;g__Gallionella
o12215_NODE_2432_length_29536_cov_1_300996	29536	No	Viruses;Duplodnaviria;Heunggongvirae;Uroviricota;Caudoviricetes	39	14	2	Medium-quality	Genome-fragment	50	AAI-based (high-confidence)	0	d__Bacteria;p__Pseudomonadota;c__Gammaproteobacteria;o__Burkholderiales;f__Gallionellaceae;g__
o12215_NODE_2443_length_29438_cov_2_592951_provirus_34_26500	26467	Yes	Viruses;Duplodnaviria;Heunggongvirae;Uroviricota;Caudoviricetes	48	5	1	Low-quality	Genome-fragment	23	HMM-based (lower-bound)	0	Unknown
o12215_NODE_24522_length_6432_cov_1_090404	6432	No	Viruses;Duplodnaviria;Heunggongvirae;Uroviricota;Caudoviricetes	11	1	0	Low-quality	Genome-fragment	3	HMM-based (lower-bound)	0	Unknown
o12215_NODE_24685_length_6403_cov_1_542224	6403	No	Viruses;Duplodnaviria;Heunggongvirae;Uroviricota;Caudoviricetes	10	1	0	Low-quality	Genome-fragment	7	HMM-based (lower-bound)	0	Unknown
o12215_NODE_24781_length_6387_cov_0_867891	6387	No	Viruses;Duplodnaviria;Heunggongvirae;Uroviricota;Caudoviricetes	14	2	0	Low-quality	Genome-fragment	9	HMM-based (lower-bound)	0	Unknown
o12215_NODE_2483_length_29183_cov_1_680858	29183	No	Viruses;Duplodnaviria;Heunggongvirae;Uroviricota;Caudoviricetes	60	5	2	Low-quality	Genome-fragment	27	HMM-based (lower-bound)	0	Unknown
o12215_NODE_25138_length_6321_cov_3_410881	6321	No	Viruses;Duplodnaviria;Heunggongvirae;Uroviricota;Caudoviricetes	13	1	0	Low-quality	Genome-fragment	10	HMM-based (lower-bound)	0	Unknown
o12215_NODE_256_length_95068_cov_4_482984_provirus_2_60160	60159	Yes	Viruses;Duplodnaviria;Heunggongvirae;Uroviricota;Caudoviricetes	96	13	2	Medium-quality	Genome-fragment	77	HMM-based (lower-bound)	0	d__Bacteria;p__Actinomycetota;c__Thermoleophilia;o__Gaiellales;f__Gaiellaceae;g__
o12215_NODE_25758_length_6219_cov_1_645437	6219	No	Viruses;Duplodnaviria;Heunggongvirae;Uroviricota;Caudoviricetes	17	1	0	Low-quality	Genome-fragment	3	HMM-based (lower-bound)	0	d__Bacteria;p__Acidobacteriota;c__Terriglobia;o__UBA7540;f__UBA7540;g__Bog-366
o12215_NODE_25768_length_6217_cov_1_595074	6217	No	Viruses;Duplodnaviria;Heunggongvirae;Uroviricota;Caudoviricetes	12	1	0	Low-quality	Genome-fragment	3	HMM-based (lower-bound)	0	Unknown
o12215_NODE_258_length_94776_cov_3_318545	94776	No	Viruses;Duplodnaviria;Heunggongvirae;Uroviricota;Caudoviricetes	147	20	4	Medium-quality	Genome-fragment	85	HMM-based (lower-bound)	0	Unknown
o12215_NODE_26246_length_6146_cov_0_954810	6146	No	Viruses;Duplodnaviria;Heunggongvirae;Uroviricota;Caudoviricetes	7	1	0	Low-quality	Genome-fragment	9	HMM-based (lower-bound)	0	Unknown
o12215_NODE_26352_length_6131_cov_1_364257	6131	No	Viruses;Duplodnaviria;Heunggongvirae;Uroviricota;Caudoviricetes	10	4	0	Low-quality	Genome-fragment	16	AAI-based (high-confidence)	0	Unknown
o12215_NODE_26500_length_6107_cov_1_345987	6107	No	Viruses;Duplodnaviria;Heunggongvirae;Uroviricota;Caudoviricetes	6	2	0	Low-quality	Genome-fragment	6	HMM-based (lower-bound)	0	d__Bacteria;p__Chloroflexota;c__Limnocylindria;o__Limnocylindrales;f__CSP1-4;g__UBA5189
o12215_NODE_26945_length_6040_cov_2_249112	6040	No	Viruses;Duplodnaviria;Heunggongvirae;Uroviricota;Caudoviricetes	17	1	0	Low-quality	Genome-fragment	9	AAI-based (medium-confidence)	0	Unknown
o12215_NODE_27195_length_6004_cov_1_371278	6004	No	Viruses;Duplodnaviria;Heunggongvirae;Uroviricota;Caudoviricetes	7	4	0	Low-quality	Genome-fragment	12	AAI-based (medium-confidence)	0	Unknown
o12215_NODE_27456_length_5966_cov_1_865045	5966	No	Viruses;Duplodnaviria;Heunggongvirae;Uroviricota;Caudoviricetes	5	1	0	Low-quality	Genome-fragment	15	AAI-based (medium-confidence)	0	Unknown
o12215_NODE_2759_length_27410_cov_2_203863	27410	No	Viruses;Duplodnaviria;Heunggongvirae;Uroviricota;Caudoviricetes	43	4	3	Low-quality	Genome-fragment	32	HMM-based (lower-bound)	0	d__Bacteria;p__Eremiobacterota;c__Eremiobacteria;o__Baltobacterales;f__Baltobacteraceae;g__
o12215_NODE_27658_length_5936_cov_1_932519	5936	No	Viruses;Duplodnaviria;Heunggongvirae;Uroviricota;Caudoviricetes	10	1	0	Low-quality	Genome-fragment	4	HMM-based (lower-bound)	0	Unknown
o12215_NODE_2768_length_27370_cov_1_480417	27370	No	Viruses;Duplodnaviria;Heunggongvirae;Uroviricota;Caudoviricetes	47	7	2	Low-quality	Genome-fragment	40	AAI-based (medium-confidence)	0	Unknown
o12215_NODE_27736_length_5927_cov_0_952241	5927	No	Viruses;Duplodnaviria;Heunggongvirae;Uroviricota;Caudoviricetes	8	1	0	Low-quality	Genome-fragment	9	AAI-based (medium-confidence)	0	Unknown
o12215_NODE_27739_length_5927_cov_0_897414	5927	No	Viruses;Duplodnaviria;Heunggongvirae;Uroviricota;Caudoviricetes	8	2	0	Low-quality	Genome-fragment	12	AAI-based (medium-confidence)	0	d__Bacteria;p__Desulfobacterota;c__Syntrophobacteria;o__Syntrophobacterales;f__Syntrophobacteraceae;g__
o12215_NODE_28093_length_5873_cov_1_749913	5873	No	Viruses;Duplodnaviria;Heunggongvirae;Uroviricota;Caudoviricetes	7	1	0	Low-quality	Genome-fragment	3	HMM-based (lower-bound)	0	Unknown
o12215_NODE_2821_length_27072_cov_3_245686_provirus_9444_27070	17627	Yes	Viruses;Duplodnaviria;Heunggongvirae;Uroviricota;Caudoviricetes	27	5	1	Low-quality	Genome-fragment	27	AAI-based (medium-confidence)	0	d__Bacteria;p__Verrucomicrobiota;c__Verrucomicrobiae;o__Pedosphaerales;f__UBA11358;g__UBA11358
o12215_NODE_28332_length_5836_cov_0_918550	5836	No	Viruses;Duplodnaviria;Heunggongvirae;Uroviricota;Caudoviricetes	7	2	0	Low-quality	Genome-fragment	11	AAI-based (medium-confidence)	0	Unknown
o12215_NODE_28474_length_5816_cov_0_865706	5816	No	Viruses;Duplodnaviria;Heunggongvirae;Uroviricota;Caudoviricetes	8	1	0	Low-quality	Genome-fragment	6	HMM-based (lower-bound)	0	Unknown
o12215_NODE_29200_length_5718_cov_1_096047	5718	No	Viruses;Duplodnaviria;Heunggongvirae;Uroviricota;Caudoviricetes	7	1	0	Low-quality	Genome-fragment	3	HMM-based (lower-bound)	0	d__Bacteria;p__Actinomycetota;c__Thermoleophilia;o__UBA2241;f__UBA2241;g__Bog-752
o12215_NODE_29561_length_5671_cov_0_842352	5671	No	Viruses;Duplodnaviria;Heunggongvirae;Uroviricota;Caudoviricetes	7	2	0	Low-quality	Genome-fragment	10	AAI-based (medium-confidence)	0	Unknown
o12215_NODE_2959_length_26320_cov_2_851067_provirus_2_20359	20358	Yes	Viruses;Duplodnaviria;Heunggongvirae;Uroviricota;Caudoviricetes	18	4	3	Low-quality	Genome-fragment	28	AAI-based (medium-confidence)	16,2	d__Bacteria;p__Acidobacteriota;c__Terriglobia;o__Bryobacterales;f__Bryobacteraceae;g__
o12215_NODE_29622_length_5663_cov_2_421062	5663	No	Viruses;Duplodnaviria;Heunggongvirae;Uroviricota;Caudoviricetes	6	3	0	Low-quality	Genome-fragment	7	HMM-based (lower-bound)	0	d__Bacteria;p__Chloroflexota;c__Limnocylindria;o__Limnocylindrales;f__CSP1-4;g__CF-46
o12215_NODE_29652_length_5660_cov_1_047894	5660	No	Viruses;Duplodnaviria;Heunggongvirae;Uroviricota;Caudoviricetes	7	1	0	Low-quality	Genome-fragment	8	HMM-based (lower-bound)	0	d__Bacteria;p__Acidobacteriota;c__Terriglobia;o__Bryobacterales;f__Bryobacteraceae;g__
o12215_NODE_29693_length_5653_cov_1_273254	5653	No	Viruses;Duplodnaviria;Heunggongvirae;Uroviricota;Caudoviricetes	6	2	0	Low-quality	Genome-fragment	8	AAI-based (medium-confidence)	0	Unknown
o12215_NODE_29735_length_5647_cov_1_072283	5647	No	Viruses;Duplodnaviria;Heunggongvirae;Uroviricota;Caudoviricetes	13	3	0	Low-quality	Genome-fragment	13	AAI-based (medium-confidence)	0	Unknown
o12215_NODE_29932_length_5620_cov_1_237393	5620	No	Viruses;Duplodnaviria;Heunggongvirae;Uroviricota;Caudoviricetes	6	1	0	Low-quality	Genome-fragment	10	AAI-based (medium-confidence)	0	d__Bacteria;p__Myxococcota;c__Polyangia;o__Fen-1088;f__Fen-1088;g__
o12215_NODE_2996_length_26134_cov_2_083478	26134	No	Viruses;Duplodnaviria;Heunggongvirae;Uroviricota;Caudoviricetes	30	14	0	Low-quality	Genome-fragment	39	HMM-based (lower-bound)	0	d__Bacteria;p__Actinomycetota;c__Actinomycetia;o__Mycobacteriales;f__Mycobacteriaceae;g__
o12215_NODE_30195_length_5587_cov_1_139194	5587	No	Viruses;Duplodnaviria;Heunggongvirae;Uroviricota;Caudoviricetes	11	2	1	Low-quality	Genome-fragment	6	HMM-based (lower-bound)	0	Unknown
o12215_NODE_30570_length_5544_cov_1_140114	5544	No	Viruses;Duplodnaviria;Heunggongvirae;Uroviricota;Caudoviricetes	7	3	0	Low-quality	Genome-fragment	10	AAI-based (medium-confidence)	0	Unknown
o12215_NODE_30690_length_5526_cov_1_790146	5526	No	Viruses;Duplodnaviria;Heunggongvirae;Uroviricota;Caudoviricetes	10	3	0	Low-quality	Genome-fragment	13	AAI-based (medium-confidence)	0	Unknown
o12215_NODE_3084_length_25566_cov_1_609183	25566	No	Viruses;Duplodnaviria;Heunggongvirae;Uroviricota;Caudoviricetes	32	2	1	Low-quality	Genome-fragment	36	HMM-based (lower-bound)	0	d__Bacteria;p__Actinomycetota;c__Thermoleophilia;o__RBG-16-64-13;f__RBG-16-64-13;g__
o12215_NODE_31126_length_5473_cov_0_921062	5473	No	Viruses;Duplodnaviria;Heunggongvirae;Uroviricota;Caudoviricetes	12	1	0	Low-quality	Genome-fragment	3	HMM-based (lower-bound)	0	Unknown
o12215_NODE_3114_length_25426_cov_1_279181	25426	No	Viruses;Duplodnaviria;Heunggongvirae;Uroviricota;Caudoviricetes	34	7	0	Low-quality	Genome-fragment	30	HMM-based (lower-bound)	0	Unknown
o12215_NODE_31226_length_5456_cov_1_109589	5456	No	Viruses;Duplodnaviria;Heunggongvirae;Uroviricota;Caudoviricetes	7	1	0	Low-quality	Genome-fragment	8	AAI-based (high-confidence)	0	Unknown
o12215_NODE_31364_length_5440_cov_1_411444	5440	No	Viruses;Duplodnaviria;Heunggongvirae;Uroviricota;Caudoviricetes	11	2	0	Low-quality	Genome-fragment	14	AAI-based (high-confidence)	0	Unknown
o12215_NODE_31460_length_5430_cov_0_993400	5430	No	Viruses;Duplodnaviria;Heunggongvirae;Uroviricota;Caudoviricetes	10	2	0	Low-quality	Genome-fragment	6	HMM-based (lower-bound)	0	d__Bacteria;p__Actinomycetota;c__Actinomycetia;o__Mycobacteriales;f__Mycobacteriaceae;g__Mycobacterium
o12215_NODE_31477_length_5428_cov_0_985097	5428	No	Viruses;Duplodnaviria;Heunggongvirae;Uroviricota;Caudoviricetes	7	4	0	Low-quality	Genome-fragment	3	HMM-based (lower-bound)	0	Unknown
o12215_NODE_3149_length_25279_cov_1_589575	25279	No	Viruses;Duplodnaviria;Heunggongvirae;Uroviricota;Caudoviricetes	35	1	1	Low-quality	Genome-fragment	45	AAI-based (medium-confidence)	0	d__Bacteria;p__Verrucomicrobiota;c__Verrucomicrobiae;o__Pedosphaerales;f__UBA11358;g__
o12215_NODE_31901_length_5377_cov_1_190857	5377	No	Viruses;Duplodnaviria;Heunggongvirae;Uroviricota;Caudoviricetes	8	3	0	Low-quality	Genome-fragment	7	HMM-based (lower-bound)	0	Unknown
o12215_NODE_31902_length_5377_cov_1_175048	5377	No	Viruses;Duplodnaviria;Heunggongvirae;Uroviricota;Caudoviricetes	4	1	0	Low-quality	Genome-fragment	3	HMM-based (lower-bound)	0	Unknown
o12215_NODE_31950_length_5372_cov_1_375786	5372	No	Viruses;Duplodnaviria;Heunggongvirae;Uroviricota;Caudoviricetes	9	1	0	Low-quality	Genome-fragment	8	HMM-based (lower-bound)	0	d__Bacteria;p__Chloroflexota;c__Dehalococcoidia;o__UBA1151;f__UBA1151;g__
o12215_NODE_32033_length_5364_cov_0_998091	5364	No	Viruses;Duplodnaviria;Heunggongvirae;Uroviricota;Caudoviricetes	6	4	0	Low-quality	Genome-fragment	14	AAI-based (high-confidence)	0	Unknown
o12215_NODE_32041_length_5363_cov_1_164248	5363	No	Viruses;Duplodnaviria;Heunggongvirae;Uroviricota;Caudoviricetes	7	1	0	Low-quality	Genome-fragment	4	HMM-based (lower-bound)	0	Unknown
o12215_NODE_32930_length_5267_cov_2_796109	5267	No	Viruses;Duplodnaviria;Heunggongvirae;Uroviricota;Caudoviricetes	11	4	0	Low-quality	Genome-fragment	5	HMM-based (lower-bound)	0	Unknown
o12215_NODE_33011_length_5259_cov_3_073461	5259	No	Viruses;Duplodnaviria;Heunggongvirae;Uroviricota;Caudoviricetes	10	2	0	Low-quality	Genome-fragment	7	HMM-based (lower-bound)	0	Unknown
o12215_NODE_33063_length_5254_cov_1_199532	5254	No	Viruses;Duplodnaviria;Heunggongvirae;Uroviricota;Caudoviricetes	8	4	0	Low-quality	Genome-fragment	14	AAI-based (high-confidence)	0	Unknown
o12215_NODE_33126_length_5248_cov_0_719391	5248	No	Viruses;Duplodnaviria;Heunggongvirae;Uroviricota;Caudoviricetes	8	1	0	Low-quality	Genome-fragment	5	HMM-based (lower-bound)	0	Unknown
o12215_NODE_33138_length_5246_cov_0_933385	5246	No	Viruses;Duplodnaviria;Heunggongvirae;Uroviricota;Caudoviricetes	5	1	0	Low-quality	Genome-fragment	7	HMM-based (lower-bound)	0	d__Bacteria;p__Acidobacteriota;c__Terriglobia;o__Terriglobales;f__;g__
o12215_NODE_33234_length_5236_cov_1_683108	5236	No	Viruses;Duplodnaviria;Heunggongvirae;Uroviricota;Caudoviricetes	7	2	0	Low-quality	Genome-fragment	8	HMM-based (lower-bound)	0	Unknown
o12215_NODE_33739_length_5183_cov_1_122033	5183	No	Viruses;Duplodnaviria;Heunggongvirae;Uroviricota;Caudoviricetes	11	1	0	Low-quality	Genome-fragment	7	HMM-based (lower-bound)	0	Unknown
o12215_NODE_33866_length_5170_cov_1_014476	5170	No	Viruses;Duplodnaviria;Heunggongvirae;Uroviricota;Caudoviricetes	7	3	0	Low-quality	Genome-fragment	14	AAI-based (medium-confidence)	0	d__Bacteria;p__Pseudomonadota;c__Alphaproteobacteria;o__Rhizobiales;f__Rhodomicrobiaceae;g__Rhodomicrobium
o12215_NODE_33953_length_5159_cov_1_352544	5159	No	Viruses;Duplodnaviria;Heunggongvirae;Uroviricota;Caudoviricetes	6	1	0	Low-quality	Genome-fragment	5	HMM-based (lower-bound)	0	Unknown
o12215_NODE_34458_length_5108_cov_1_290303	5108	No	Unclassified	5	1	0	Low-quality	Genome-fragment	11	AAI-based (medium-confidence)	0	Unknown
o12215_NODE_34477_length_5106_cov_0_839124	5106	No	Viruses;Duplodnaviria;Heunggongvirae;Uroviricota;Caudoviricetes	5	4	0	Low-quality	Genome-fragment	5	HMM-based (lower-bound)	0	Unknown
o12215_NODE_34865_length_5064_cov_1_412194	5064	No	Viruses;Duplodnaviria;Heunggongvirae;Uroviricota;Caudoviricetes	6	2	0	Low-quality	Genome-fragment	6	HMM-based (lower-bound)	0	Unknown
o12215_NODE_35331_length_5020_cov_2_291028	5020	No	Viruses;Duplodnaviria;Heunggongvirae;Uroviricota;Caudoviricetes	11	1	1	Low-quality	Genome-fragment	3	HMM-based (lower-bound)	0	Unknown
o12215_NODE_35448_length_5008_cov_0_909650	5008	No	Viruses;Duplodnaviria;Heunggongvirae;Uroviricota;Caudoviricetes	8	1	0	Low-quality	Genome-fragment	11	HMM-based (lower-bound)	0	d__Bacteria;p__Pseudomonadota;c__Alphaproteobacteria;o__Rhizobiales;f__Xanthobacteraceae;g__
o12215_NODE_3672_length_23086_cov_1_542227	23086	No	Viruses;Duplodnaviria;Heunggongvirae;Uroviricota;Caudoviricetes	30	9	0	Low-quality	Genome-fragment	19	AAI-based (medium-confidence)	0	Unknown
o12215_NODE_385_length_79101_cov_3_344594_provirus_35562_53423	17862	Yes	Viruses;Duplodnaviria;Heunggongvirae;Uroviricota;Caudoviricetes	18	4	1	Low-quality	Genome-fragment	32	AAI-based (medium-confidence)	0	d__Bacteria;p__Acidobacteriota;c__Terriglobia;o__Bryobacterales;f__Bryobacteraceae;g__
o12215_NODE_385_length_79101_cov_3_344594_provirus_65608_79045	13438	Yes	Viruses;Duplodnaviria;Heunggongvirae;Uroviricota;Caudoviricetes	14	4	2	Low-quality	Genome-fragment	21	AAI-based (medium-confidence)	26,97	d__Bacteria;p__Acidobacteriota;c__Terriglobia;o__Bryobacterales;f__Bryobacteraceae;g__
o12215_NODE_3879_length_22293_cov_1_615988	22293	No	Viruses;Duplodnaviria;Heunggongvirae;Uroviricota;Caudoviricetes	25	3	0	Low-quality	Genome-fragment	24	AAI-based (medium-confidence)	0	Unknown
o12215_NODE_3887_length_22255_cov_2_134716	22255	No	Viruses;Duplodnaviria;Heunggongvirae;Uroviricota;Caudoviricetes	26	8	0	Low-quality	Genome-fragment	47	AAI-based (high-confidence)	0	d__Bacteria;p__Acidobacteriota;c__Terriglobia;o__Terriglobales;f__SbA1;g__
o12215_NODE_4078_length_21600_cov_1_503283	21600	No	Viruses;Duplodnaviria;Heunggongvirae;Uroviricota;Caudoviricetes	34	6	1	Low-quality	Genome-fragment	34	AAI-based (medium-confidence)	0	d__Bacteria;p__Verrucomicrobiota;c__Verrucomicrobiae;o__Pedosphaerales;f__UBA11358;g__
o12215_NODE_4492_length_20261_cov_1_268501	20261	No	Viruses;Duplodnaviria;Heunggongvirae;Uroviricota;Caudoviricetes	17	9	0	Medium-quality	Genome-fragment	52	AAI-based (high-confidence)	0	Unknown
o12215_NODE_452_length_73447_cov_2_725859_provirus_31384_67802	36419	Yes	Viruses;Duplodnaviria;Heunggongvirae;Uroviricota;Caudoviricetes	42	4	0	Medium-quality	Genome-fragment	76	AAI-based (medium-confidence)	0	d__Bacteria;p__Acidobacteriota;c__Terriglobia;o__Bryobacterales;f__Bryobacteraceae;g__Solibacter
o12215_NODE_4681_length_19721_cov_1_777738	19721	No	Viruses;Duplodnaviria;Heunggongvirae;Uroviricota;Caudoviricetes	16	2	2	Low-quality	Genome-fragment	10	HMM-based (lower-bound)	0	Unknown
o12215_NODE_4693_length_19691_cov_1_255214	19691	No	Viruses;Duplodnaviria;Heunggongvirae;Uroviricota;Caudoviricetes	28	8	0	Medium-quality	Genome-fragment	51	AAI-based (high-confidence)	0	d__Bacteria;p__Acidobacteriota;c__Terriglobia;o__Terriglobales;f__Acidobacteriaceae;g__
o12215_NODE_4890_length_19159_cov_2_558848	19159	No	Viruses;Duplodnaviria;Heunggongvirae;Uroviricota;Caudoviricetes	26	2	0	Low-quality	Genome-fragment	29	HMM-based (lower-bound)	0	Unknown
o12215_NODE_4948_length_19015_cov_1_488141	19015	No	Viruses;Duplodnaviria;Heunggongvirae;Uroviricota;Caudoviricetes	52	3	0	Low-quality	Genome-fragment	21	HMM-based (lower-bound)	0	d__Bacteria;p__Pseudomonadota;c__Alphaproteobacteria;o__Rhizobiales;f__Beijerinckiaceae;g__
o12215_NODE_5019_length_18838_cov_7_061728	18838	No	Viruses;Duplodnaviria;Heunggongvirae;Uroviricota;Caudoviricetes	38	3	0	Low-quality	Genome-fragment	23	HMM-based (lower-bound)	0	d__Bacteria;p__Desulfobacterota;c__Desulfobaccia;o__Desulfobaccales;f__0-14-0-80-60-11;g__
o12215_NODE_5236_length_18338_cov_1_049860	18338	No	Viruses;Duplodnaviria;Heunggongvirae;Uroviricota;Caudoviricetes	26	14	1	Low-quality	Genome-fragment	40	AAI-based (medium-confidence)	0	Unknown
o12215_NODE_5256_length_18294_cov_2_536963	18294	No	Viruses;Duplodnaviria;Heunggongvirae;Uroviricota;Caudoviricetes	18	3	0	Low-quality	Genome-fragment	27	AAI-based (medium-confidence)	0	Unknown
o12215_NODE_5444_length_17881_cov_1_630337	17881	No	Viruses;Duplodnaviria;Heunggongvirae;Uroviricota;Caudoviricetes	31	4	0	Low-quality	Genome-fragment	25	HMM-based (lower-bound)	0	Unknown
o12215_NODE_5577_length_17542_cov_2_207867	17542	No	Viruses;Duplodnaviria;Heunggongvirae;Uroviricota;Caudoviricetes	19	3	0	Low-quality	Genome-fragment	23	HMM-based (lower-bound)	0	Unknown
o12215_NODE_5774_length_17117_cov_3_730547	17117	No	Viruses;Duplodnaviria;Heunggongvirae;Uroviricota;Caudoviricetes	18	2	0	Low-quality	Genome-fragment	29	AAI-based (medium-confidence)	0	d__Bacteria;p__Acidobacteriota;c__Terriglobia;o__Bryobacterales;f__Bryobacteraceae;g__
o12215_NODE_5783_length_17091_cov_1_835475	17091	No	Viruses;Varidnaviria;Bamfordvirae	25	2	1	High-quality	High-quality	100	AAI-based (medium-confidence)	0	Unknown
o12215_NODE_5828_length_16990_cov_1_653205	16990	No	Viruses;Duplodnaviria;Heunggongvirae;Uroviricota;Caudoviricetes	22	7	1	Low-quality	Genome-fragment	28	AAI-based (medium-confidence)	0	Unknown
o12215_NODE_5849_length_16949_cov_1_166746	16949	No	Viruses;Duplodnaviria;Heunggongvirae;Uroviricota;Caudoviricetes	32	2	1	Low-quality	Genome-fragment	19	HMM-based (lower-bound)	0	d__Bacteria;p__Acidobacteriota;c__Terriglobia;o__Acidoferrales;f__UBA7541;g__Acidoferrum
o12215_NODE_5894_length_16878_cov_3_584204_provirus_3304_16878	13575	Yes	Viruses;Duplodnaviria;Heunggongvirae;Uroviricota;Caudoviricetes	21	2	0	Low-quality	Genome-fragment	21	HMM-based (lower-bound)	0	d__Bacteria;p__Actinomycetota;c__Thermoleophilia;o__Gaiellales;f__Gaiellaceae;g__Palsa-739
o12215_NODE_5907_length_16856_cov_1_156614	16856	No	Viruses;Duplodnaviria;Heunggongvirae;Uroviricota;Caudoviricetes	23	5	1	Low-quality	Genome-fragment	27	AAI-based (medium-confidence)	0	Unknown
o12215_NODE_6138_length_16426_cov_1_656789	16426	No	Viruses;Duplodnaviria;Heunggongvirae;Uroviricota;Caudoviricetes	20	4	0	Low-quality	Genome-fragment	17	AAI-based (medium-confidence)	0	Unknown
o12215_NODE_6185_length_16347_cov_1_725956	16347	No	Viruses;Duplodnaviria;Heunggongvirae;Uroviricota;Caudoviricetes	28	2	0	Low-quality	Genome-fragment	11	AAI-based (medium-confidence)	0	d__Bacteria;p__Spirochaetota;c__Spirochaetia;o__Sphaerochaetales;f__Sphaerochaetaceae;g__JAAYDK01
o12215_NODE_6698_length_15504_cov_1_473760	15504	No	Unclassified	32	1	0	Low-quality	Genome-fragment	9	HMM-based (lower-bound)	0	Unknown
o12215_NODE_6984_length_15137_cov_1_143105	15137	No	Viruses;Duplodnaviria;Heunggongvirae;Uroviricota;Caudoviricetes	18	3	0	Low-quality	Genome-fragment	42	AAI-based (medium-confidence)	0	Unknown
o12215_NODE_7037_length_15071_cov_2_829363	15071	No	Viruses;Duplodnaviria;Heunggongvirae;Uroviricota;Caudoviricetes	24	2	0	Low-quality	Genome-fragment	18	HMM-based (lower-bound)	0	d__Bacteria;p__;c__;o__;f__;g__
o12215_NODE_7093_length_14988_cov_2_899939	14988	No	Viruses;Duplodnaviria;Heunggongvirae;Uroviricota;Caudoviricetes	10	1	1	Low-quality	Genome-fragment	6	HMM-based (lower-bound)	0	d__Bacteria;p__Acidobacteriota;c__Terriglobia;o__Bryobacterales;f__Bryobacteraceae;g__
o12215_NODE_7174_length_14876_cov_2_275409	14876	No	Viruses;Duplodnaviria;Heunggongvirae;Uroviricota;Caudoviricetes	13	2	0	Low-quality	Genome-fragment	25	HMM-based (lower-bound)	0	Unknown
o12215_NODE_7237_length_14808_cov_1_696274	14808	No	Viruses;Duplodnaviria;Heunggongvirae;Uroviricota;Caudoviricetes	26	3	0	Low-quality	Genome-fragment	20	HMM-based (lower-bound)	0	Unknown
o12215_NODE_734_length_58038_cov_1_865293	58038	No	Viruses;Duplodnaviria;Heunggongvirae;Uroviricota;Caudoviricetes	103	16	1	Medium-quality	Genome-fragment	55	HMM-based (lower-bound)	0	d__Bacteria;p__Bacillota_B;c__Desulfitobacteriia;o__Desulfitobacteriales;f__Desulfitobacteriaceae;g__
o12215_NODE_7455_length_14520_cov_1_002988	14520	No	Viruses;Duplodnaviria;Heunggongvirae;Uroviricota;Caudoviricetes	24	3	0	Low-quality	Genome-fragment	10	HMM-based (lower-bound)	0	d__Bacteria;p__Bacillota;c__Bacilli;o__Paenibacillales;f__Paenibacillaceae;g__
o12215_NODE_7616_length_14312_cov_1_884455	14312	No	Viruses;Duplodnaviria;Heunggongvirae;Uroviricota;Caudoviricetes	15	2	1	Low-quality	Genome-fragment	30	AAI-based (medium-confidence)	0	d__Bacteria;p__Pseudomonadota;c__Alphaproteobacteria;o__Rhizobiales;f__Xanthobacteraceae;g__Bradyrhizobium
o12215_NODE_7791_length_14077_cov_1_989749	14077	No	Viruses;Duplodnaviria;Heunggongvirae;Uroviricota;Caudoviricetes	31	7	0	Low-quality	Genome-fragment	20	HMM-based (lower-bound)	0	d__Archaea;p__Thermoplasmatota;c__E2;o__JACPAO01;f__JAHFTW01;g__
o12215_NODE_7825_length_14029_cov_1_395627	14029	No	Viruses;Duplodnaviria;Heunggongvirae;Uroviricota;Caudoviricetes	22	3	2	Low-quality	Genome-fragment	17	HMM-based (lower-bound)	0	Unknown
o12215_NODE_7852_length_13984_cov_2_168868_provirus_4506_13734	9229	Yes	Viruses;Duplodnaviria;Heunggongvirae;Uroviricota;Caudoviricetes	16	2	0	Low-quality	Genome-fragment	9	HMM-based (lower-bound)	0	Unknown
o12215_NODE_799_length_55413_cov_1_922657	55413	No	Viruses;Duplodnaviria;Heunggongvirae;Uroviricota;Caudoviricetes	73	2	2	Low-quality	Genome-fragment	50	HMM-based (lower-bound)	0	d__Bacteria;p__Planctomycetota;c__Brocadiia;o__Brocadiales;f__Brocadiaceae;g__
o12215_NODE_8015_length_13795_cov_1_340211	13795	No	Viruses;Duplodnaviria;Heunggongvirae;Uroviricota;Caudoviricetes	17	1	0	Low-quality	Genome-fragment	25	AAI-based (medium-confidence)	0	Unknown
o12215_NODE_8040_length_13771_cov_1_503225	13771	No	Viruses;Duplodnaviria;Heunggongvirae;Uroviricota;Caudoviricetes	26	3	1	Low-quality	Genome-fragment	17	HMM-based (lower-bound)	0	Unknown
o12215_NODE_8319_length_13455_cov_2_533088	13455	No	Viruses;Duplodnaviria;Heunggongvirae;Uroviricota;Caudoviricetes	16	4	0	Low-quality	Genome-fragment	19	HMM-based (lower-bound)	0	d__Archaea;p__Nanoarchaeota;c__Nanoarchaeia;o__Pacearchaeales;f__GW2011-AR1;g__
o12215_NODE_843_length_53917_cov_3_129113_provirus_27119_50240	23122	Yes	Viruses;Duplodnaviria;Heunggongvirae;Uroviricota;Caudoviricetes	27	2	0	Low-quality	Genome-fragment	29	HMM-based (lower-bound)	0	d__Bacteria;p__Acidobacteriota;c__Terriglobia;o__Bryobacterales;f__Bryobacteraceae;g__
o12215_NODE_849_length_53562_cov_1_513652_provirus_3_18490	18488	Yes	Viruses;Duplodnaviria;Heunggongvirae;Uroviricota;Caudoviricetes	16	3	1	Low-quality	Genome-fragment	48	AAI-based (high-confidence)	0	d__Bacteria;p__Acidobacteriota;c__Terriglobia;o__Terriglobales;f__Acidobacteriaceae;g__Terracidiphilus
o12215_NODE_8521_length_13253_cov_1_252171	13253	No	Viruses;Duplodnaviria;Heunggongvirae;Uroviricota;Caudoviricetes	19	2	0	Low-quality	Genome-fragment	20	HMM-based (lower-bound)	0	Unknown
o12215_NODE_8547_length_13214_cov_1_861924	13214	No	Viruses;Duplodnaviria;Heunggongvirae;Uroviricota;Caudoviricetes	24	1	0	Low-quality	Genome-fragment	16	AAI-based (medium-confidence)	0	Unknown
o12215_NODE_9056_length_12695_cov_1_556254	12695	No	Viruses;Duplodnaviria;Heunggongvirae;Uroviricota;Caudoviricetes	18	3	0	Low-quality	Genome-fragment	15	AAI-based (medium-confidence)	0	Unknown
o12215_NODE_9208_length_12540_cov_2_450979	12540	No	Viruses;Duplodnaviria;Heunggongvirae;Uroviricota;Caudoviricetes	22	4	0	Low-quality	Genome-fragment	12	HMM-based (lower-bound)	0	d__Bacteria;p__Methylomirabilota;c__Methylomirabilia;o__Rokubacteriales;f__CSP1-6;g__
o12215_NODE_9649_length_12146_cov_4_227806	12146	No	Viruses;Duplodnaviria;Heunggongvirae;Uroviricota;Caudoviricetes	22	2	0	Low-quality	Genome-fragment	29	HMM-based (lower-bound)	0	Unknown
o12215_NODE_9818_length_12014_cov_1_934971	12014	No	Viruses;Duplodnaviria;Heunggongvirae;Uroviricota;Caudoviricetes	25	2	0	Low-quality	Genome-fragment	15	HMM-based (lower-bound)	0	Unknown
o12215_NODE_9939_length_11924_cov_2_709841	11924	No	Viruses;Duplodnaviria;Heunggongvirae;Uroviricota;Caudoviricetes	17	5	0	Low-quality	Genome-fragment	25	AAI-based (high-confidence)	0	d__Bacteria;p__Chloroflexota;c__Limnocylindria;o__Limnocylindrales;f__CSP1-4;g__CF-46
o12215_NODE_9948_length_11920_cov_1_930298	11920	No	Viruses;Duplodnaviria;Heunggongvirae;Uroviricota;Caudoviricetes	14	5	0	Low-quality	Genome-fragment	13	HMM-based (lower-bound)	0	Unknown
o12216_NODE_11123_length_7007_cov_1_398256	7007	No	Viruses;Duplodnaviria;Heunggongvirae;Uroviricota;Caudoviricetes	7	1	0	Low-quality	Genome-fragment	10	HMM-based (lower-bound)	0	d__Bacteria;p__Actinomycetota;c__Actinomycetia;o__Mycobacteriales;f__Mycobacteriaceae;g__
o12216_NODE_11187_length_6985_cov_1_615194	6985	No	Viruses;Duplodnaviria;Heunggongvirae;Uroviricota;Caudoviricetes	9	3	0	Low-quality	Genome-fragment	12	HMM-based (lower-bound)	0	d__Bacteria;p__Acidobacteriota;c__Terriglobia;o__Terriglobales;f__SbA1;g__
o12216_NODE_11769_length_6805_cov_1_356843	6805	No	Viruses;Duplodnaviria;Heunggongvirae;Uroviricota;Caudoviricetes	6	2	0	Low-quality	Genome-fragment	8	HMM-based (lower-bound)	0	d__Bacteria;p__Pseudomonadota;c__Alphaproteobacteria;o__Rhizobiales;f__Xanthobacteraceae;g__
o12216_NODE_11801_length_6795_cov_0_791242	6795	No	Viruses;Duplodnaviria;Heunggongvirae;Uroviricota;Caudoviricetes	17	1	1	Low-quality	Genome-fragment	4	HMM-based (lower-bound)	0	d__Bacteria;p__Pseudomonadota;c__Alphaproteobacteria;o__Acetobacterales;f__Acetobacteraceae;g__Acidomonas
o12216_NODE_11926_length_6759_cov_1_618516	6759	No	Viruses;Duplodnaviria;Heunggongvirae;Uroviricota;Caudoviricetes	12	3	0	Low-quality	Genome-fragment	15	AAI-based (high-confidence)	0	d__Bacteria;p__Acidobacteriota;c__Terriglobia;o__Terriglobales;f__SbA1;g__
o12216_NODE_12126_length_6700_cov_1_104062	6700	No	Viruses;Duplodnaviria;Heunggongvirae;Uroviricota;Caudoviricetes	8	3	0	Low-quality	Genome-fragment	17	AAI-based (medium-confidence)	0	d__Bacteria;p__Acidobacteriota;c__Terriglobia;o__Terriglobales;f__SbA1;g__
o12216_NODE_12239_length_6664_cov_0_796084_provirus_1_5530	5530	Yes	Viruses;Duplodnaviria;Heunggongvirae;Uroviricota;Caudoviricetes	4	1	0	Low-quality	Genome-fragment	2	HMM-based (lower-bound)	0	d__Bacteria;p__Pseudomonadota;c__Gammaproteobacteria;o__;f__;g__
o12216_NODE_12420_length_6613_cov_0_906568	6613	No	Viruses;Duplodnaviria;Heunggongvirae;Uroviricota;Caudoviricetes	9	3	0	Low-quality	Genome-fragment	18	AAI-based (medium-confidence)	0	d__Bacteria;p__Pseudomonadota;c__Alphaproteobacteria;o__Sphingomonadales;f__Sphingomonadaceae;g__
o12216_NODE_12881_length_6468_cov_1_098565	6468	No	Viruses;Duplodnaviria;Heunggongvirae;Uroviricota;Caudoviricetes	15	1	0	Low-quality	Genome-fragment	6	HMM-based (lower-bound)	0	Unknown
o12216_NODE_13654_length_6267_cov_1_325244	6267	No	Viruses;Duplodnaviria;Heunggongvirae;Uroviricota;Caudoviricetes	18	3	0	Low-quality	Genome-fragment	8	HMM-based (lower-bound)	0	Unknown
o12216_NODE_13656_length_6267_cov_1_049349	6267	No	Viruses;Duplodnaviria;Heunggongvirae;Uroviricota;Caudoviricetes	6	5	0	Low-quality	Genome-fragment	14	AAI-based (medium-confidence)	0	Unknown
o12216_NODE_14044_length_6174_cov_1_055399	6174	No	Viruses;Duplodnaviria;Heunggongvirae;Uroviricota;Caudoviricetes	15	2	0	Low-quality	Genome-fragment	4	HMM-based (lower-bound)	0	Unknown
o12216_NODE_14156_length_6149_cov_0_778977	6149	No	Viruses;Duplodnaviria;Heunggongvirae;Uroviricota;Caudoviricetes	9	2	0	Low-quality	Genome-fragment	10	HMM-based (lower-bound)	0	Unknown
o12216_NODE_1480_length_19076_cov_1_857671	19076	No	Viruses;Duplodnaviria;Heunggongvirae;Uroviricota;Caudoviricetes	32	3	0	Low-quality	Genome-fragment	34	AAI-based (medium-confidence)	0	Unknown
o12216_NODE_15100_length_5950_cov_1_240426	5950	No	Viruses;Duplodnaviria;Heunggongvirae;Uroviricota;Caudoviricetes	7	2	0	Low-quality	Genome-fragment	6	HMM-based (lower-bound)	0	d__Bacteria;p__Actinomycetota;c__Actinomycetia;o__Mycobacteriales;f__Mycobacteriaceae;g__
o12216_NODE_15258_length_5919_cov_1_611015	5919	No	Viruses;Duplodnaviria;Heunggongvirae;Uroviricota;Caudoviricetes	7	1	0	Low-quality	Genome-fragment	8	AAI-based (medium-confidence)	0	d__Bacteria;p__Acidobacteriota;c__Terriglobia;o__Terriglobales;f__SbA1;g__Bog-209
o12216_NODE_15539_length_5867_cov_2_912544	5867	No	Viruses;Duplodnaviria;Heunggongvirae;Uroviricota;Caudoviricetes	17	3	0	Low-quality	Genome-fragment	7	HMM-based (lower-bound)	0	d__Bacteria;p__Actinomycetota;c__Actinomycetia;o__Streptosporangiales;f__Streptosporangiaceae;g__
o12216_NODE_15632_length_5851_cov_1_022537	5851	No	Viruses;Duplodnaviria;Heunggongvirae;Uroviricota;Caudoviricetes	8	4	0	Low-quality	Genome-fragment	10	HMM-based (lower-bound)	0	Unknown
o12216_NODE_15651_length_5846_cov_1_031124	5846	No	Viruses;Duplodnaviria;Heunggongvirae;Uroviricota;Caudoviricetes	10	1	0	Low-quality	Genome-fragment	24	AAI-based (medium-confidence)	0	Unknown
o12216_NODE_16000_length_5770_cov_1_013822	5770	No	Viruses;Duplodnaviria;Heunggongvirae;Uroviricota;Caudoviricetes	8	1	0	Low-quality	Genome-fragment	13	AAI-based (medium-confidence)	0	d__Bacteria;p__Acidobacteriota;c__Terriglobia;o__Terriglobales;f__SbA1;g__
o12216_NODE_16081_length_5753_cov_1_231248	5753	No	Viruses;Duplodnaviria;Heunggongvirae;Uroviricota;Caudoviricetes	5	4	0	Low-quality	Genome-fragment	13	AAI-based (medium-confidence)	0	Unknown
o12216_NODE_16286_length_5711_cov_1_305337	5711	No	Viruses;Duplodnaviria;Heunggongvirae;Uroviricota;Caudoviricetes	8	5	0	Low-quality	Genome-fragment	12	AAI-based (medium-confidence)	0	Unknown
o12216_NODE_1634_length_18257_cov_2_417375	18257	No	Viruses;Duplodnaviria;Heunggongvirae;Uroviricota;Caudoviricetes	38	2	0	Low-quality	Genome-fragment	27	AAI-based (medium-confidence)	0	d__Bacteria;p__Acidobacteriota;c__Terriglobia;o__Terriglobales;f__SbA1;g__
o12216_NODE_168_length_50103_cov_2_345506	50103	No	Viruses;Duplodnaviria;Heunggongvirae;Uroviricota;Caudoviricetes	48	5	1	Medium-quality	Genome-fragment	75	AAI-based (medium-confidence)	0	d__Bacteria;p__Acidobacteriota;c__Terriglobia;o__Terriglobales;f__SbA1;g__
o12216_NODE_16890_length_5601_cov_1_509134	5601	No	Viruses;Duplodnaviria;Heunggongvirae;Uroviricota;Caudoviricetes	13	1	0	Low-quality	Genome-fragment	5	HMM-based (lower-bound)	0	d__Bacteria;p__Actinomycetota;c__Actinomycetia;o__Actinomycetales;f__Microbacteriaceae;g__
o12216_NODE_17034_length_5576_cov_1_139659	5576	No	Viruses;Duplodnaviria;Heunggongvirae;Uroviricota;Caudoviricetes	7	2	0	Low-quality	Genome-fragment	6	HMM-based (lower-bound)	0	Unknown
[truncated: 490 more rows]

## Sheet: S7. Complete Acido vOTUs
Table S7. Genome annotations for high-quality vOTUs linked to Acidobacteriota.
[truncated: 359 more rows]

## Sheet: S8. AMGs in vOTUs
Table S8. AMGs found in Kilpisjärvi vOTUs using DRAM-v.
[truncated: 66 more rows]

[truncated: 1 more sheets: S9. VConTACT2]
